# Supplementary material for: Integration analysis of PacBio SMRT- and Illumina RNA-seq reveals candidate genes and pathway involved in selenium metabolism in hyperaccumulator Cardamine violifolia
Source: BMC Plant Biol. 2020 Oct 27;20:492. doi: 10.1186/s12870-020-02694-9 (PMC7590678; doi:10.1186/s12870-020-02694-9)
Supplement: Supplementary file 5 — Additional file 5: Table S1. Integrity annotation of all the transcripts. (XLS 24495 kb) [file 12870_2020_2694_MOESM5_ESM.xls]

## Sheet: Integrated_Function.anno
#GeneID	COG_class	COG_class_annotation	GO_annotation	KEGG_annotation	KEGG_pathway	KOG_class	KOG_class_annotation	Pfam_annotation	Swissprot_annotation	eggNOG_class	eggNOG_class_annotation	nr_annotation
F01_transcript/45322	[R]	General function prediction only	Biological Process: cell morphogenesis (GO:0000902);; Molecular Function: GTP binding (GO:0005525);; Cellular Component: endoplasmic reticulum (GO:0005783);; Cellular Component: Golgi apparatus (GO:0005794);; Cellular Component: cytosol (GO:0005829);; Cellular Component: plasma membrane (GO:0005886);; Biological Process: glycolytic process (GO:0006096);; Biological Process: ubiquitin-dependent pr…	K07953|8.32166e-119|eus:EUTSA_v10008842mg|hypothetical protein; K07953 GTP-binding protein SAR1 [EC:3.6.5.-] (A)	ko04141:Protein processing in endoplasmic reticulum	[U]	Intracellular trafficking, secretion, and vesicular transport	ADP-ribosylation factor family;; Signal recognition particle receptor beta subunit;; Miro-like protein;; 50S ribosome-binding GTPase;; Ras family	GTP-binding protein SAR1A GN=SAR1A OS=Arabidopsis thaliana (Mouse-ear cress) PE=2 SV=1	U	Intracellular trafficking, secretion, and vesicular transport	Os01g0254000 [Arabidopsis lyrata subsp. lyrata]
F01_transcript/41121	--	--	Biological Process: mitotic G2 phase (GO:0000085);; Cellular Component: nucleus (GO:0005634);; Cellular Component: cytoplasm (GO:0005737);; Biological Process: N-terminal protein myristoylation (GO:0006499);; Biological Process: cell adhesion (GO:0007155);; Biological Process: photomorphogenesis (GO:0009640);; Biological Process: cullin deneddylation (GO:0010388);; Cellular Component: integral co…	--	--	[R]	General function prediction only	Proteasome complex subunit Rpn13 ubiquitin receptor	26S proteasome regulatory subunit RPN13 GN=RPN13 OS=Arabidopsis thaliana (Mouse-ear cress) PE=1 SV=2	O	Posttranslational modification, protein turnover, chaperones	regulatory particle non-ATPase 13 [Arabidopsis thaliana]
F01_transcript/43011	[S]	Function unknown	Biological Process: mRNA splicing, via spliceosome (GO:0000398);; Biological Process: RNA methylation (GO:0001510);; Molecular Function: nucleic acid binding (GO:0003676);; Cellular Component: nucleolus (GO:0005730);; Cellular Component: cytosol (GO:0005829);; Biological Process: response to cold (GO:0009409);; Cellular Component: chloroplast (GO:0009507);; Cellular Component: Cajal body (GO:0015…	K11092|4.64732e-115|crb:CARUB_v10012046mg|hypothetical protein; K11092 U2 small nuclear ribonucleoprotein A' (A)	ko03040:Spliceosome	[A]	RNA processing and modification	Leucine-rich repeat;; Leucine rich repeat;; Leucine Rich repeats (2 copies);; Leucine Rich Repeat	U2 small nuclear ribonucleoprotein A&apos; GN=At1g09760 OS=Arabidopsis thaliana (Mouse-ear cress) PE=2 SV=2	S	Function unknown	PREDICTED: U2 small nuclear ribonucleoprotein A&apos; [Camelina sativa]
F01_transcript/22021	[J]	Translation, ribosomal structure and biogenesis	Cellular Component: cytosol (GO:0005829);; Cellular Component: plasma membrane (GO:0005886);; Biological Process: translational termination (GO:0006415);; Molecular Function: translation release factor activity, codon specific (GO:0016149);; Cellular Component: translation release factor complex (GO:0018444);;	--	--	[J]	Translation, ribosomal structure and biogenesis	eRF1 domain 2;; eRF1 domain 1;; eRF1 domain 3;; eRF1 domain 3	Eukaryotic peptide chain release factor subunit 1-2 GN=ERF1-2 OS=Arabidopsis thaliana (Mouse-ear cress) PE=1 SV=1	J	Translation, ribosomal structure and biogenesis	eukaryotic peptide chain release factor subunit 1-2 [Arabidopsis thaliana]
F01_transcript/10682	[L]	Replication, recombination and repair	Molecular Function: DNA binding (GO:0003677);; Molecular Function: ATP binding (GO:0005524);; Cellular Component: nucleus (GO:0005634);; Molecular Function: nucleoside-triphosphatase activity (GO:0017111);;	--	--	[L]	Replication, recombination and repair	AAA domain;; AAA domain;; Part of AAA domain;; AAA domain;; Viral (Superfamily 1) RNA helicase;; Type III restriction enzyme, res subunit;; ATPase family associated with various cellular activities (AAA);; DEAD/DEAH box helicase;; Type II/IV secretion system protein	Regulator of nonsense transcripts 1 homolog GN=MQD22.15 OS=Arabidopsis thaliana (Mouse-ear cress) PE=1 SV=2	L	Replication, recombination and repair	PREDICTED: DNA-binding protein SMUBP-2-like [Camelina sativa]
F01_transcript/16742	[R]	General function prediction only	Molecular Function: protein binding (GO:0005515);; Biological Process: embryo sac egg cell differentiation (GO:0009560);; Biological Process: regulation of defense response (GO:0031347);; Biological Process: regulation of DNA endoreduplication (GO:0032875);; Biological Process: transcription factor import into nucleus (GO:0042991);; Biological Process: regulation of cell division (GO:0051302);; B…	K03355|0|eus:EUTSA_v10010239mg|hypothetical protein; K03355 anaphase-promoting complex subunit 8 (A)	ko04120:Ubiquitin mediated proteolysis	[DO]	--	Anaphase promoting complex subunit 8 / Cdc23;; Tetratricopeptide repeat;; TPR repeat;; Tetratricopeptide repeat;; Tetratricopeptide repeat;; Tetratricopeptide repeat;; Tetratricopeptide repeat;; TPR repeat;; Tetratricopeptide repeat;; Tetratricopeptide repeat	Anaphase-promoting complex subunit 8 GN=T24C20.30 OS=Arabidopsis thaliana (Mouse-ear cress) PE=1 SV=1	D	Cell cycle control, cell division, chromosome partitioning	hypothetical protein EUTSA_v10010239mg [Eutrema salsugineum]
F01_transcript/8671	--	--	Molecular Function: DNA binding (GO:0003677);; Cellular Component: nucleus (GO:0005634);; Biological Process: regulation of transcription, DNA-templated (GO:0006355);; Biological Process: response to wounding (GO:0009611);; Biological Process: response to fungus (GO:0009620);; Biological Process: jasmonic acid biosynthetic process (GO:0009695);; Biological Process: response to jasmonic acid (GO:0…	--	--	--	--	TFIIS helical bundle-like domain	Probable mediator of RNA polymerase II transcription subunit 26b GN=K2A11.1 OS=Arabidopsis thaliana (Mouse-ear cress) PE=2 SV=1	S	Function unknown	transcription elongation factor (TFIIS) family protein [Arabidopsis thaliana]
F01_transcript/31465	[E]	Amino acid transport and metabolism	Cellular Component: mitochondrion (GO:0005739);; Cellular Component: cytosol (GO:0005829);; Biological Process: gluconeogenesis (GO:0006094);; Biological Process: glycolytic process (GO:0006096);; Molecular Function: 1-aminocyclopropane-1-carboxylate deaminase activity (GO:0008660);; Cellular Component: chloroplast (GO:0009507);; Biological Process: response to salt stress (GO:0009651);; Biologic…	--	--	--	--	Pyridoxal-phosphate dependent enzyme	Bifunctional D-cysteine desulfhydrase/1-aminocyclopropane-1-carboxylate deaminase, mitochondrial (Precursor) OS=Arabidopsis thaliana (Mouse-ear cress) PE=1 SV=1	E	Amino acid transport and metabolism	D-cysteine desulfhydrase [Arabidopsis lyrata subsp. lyrata]
F01_transcript/39280	--	--	Biological Process: mRNA splicing, via spliceosome (GO:0000398);; Biological Process: nuclear-transcribed mRNA catabolic process (GO:0000956);; Molecular Function: RNA binding (GO:0003723);; Molecular Function: protein binding (GO:0005515);; Cellular Component: nucleus (GO:0005634);; Cellular Component: cytosol (GO:0005829);; Biological Process: DNA methylation (GO:0006306);; Biological Process: …	K13108|1.91534e-140|crb:CARUB_v10014011mg|hypothetical protein; K13108 smad nuclear-interacting protein 1 (A)	--	[T]	Signal transduction mechanisms	FHA domain	FHA domain-containing protein DDL GN=DDL OS=Arabidopsis thaliana (Mouse-ear cress) PE=1 SV=1	T	Signal transduction mechanisms	hypothetical protein CARUB_v10014011mg, partial [Capsella rubella]
F01_transcript/1894	--	--	Cellular Component: chloroplast (GO:0009507);;	--	--	--	--	Uncharacterized ACR, COG1678	--	S	Function unknown	hypothetical protein CARUB_v10012868mg [Capsella rubella]
F01_transcript/48130	--	--	--	--	--	--	--	Glycine rich protein family	--	--	--	--
F01_transcript/46904	--	--	Biological Process: maltose metabolic process (GO:0000023);; Biological Process: pentose-phosphate shunt (GO:0006098);; Cellular Component: chloroplast thylakoid membrane (GO:0009535);; Biological Process: chloroplast relocation (GO:0009902);; Biological Process: thylakoid membrane organization (GO:0010027);; Biological Process: cytochrome b6f complex assembly (GO:0010190);; Biological Process: p…	--	--	--	--	Protein of unknown function (DUF3007)	--	S	Function unknown	PREDICTED: uncharacterized protein LOC104782812 isoform X1 [Camelina sativa]
F01_transcript/18235	--	--	Cellular Component: nucleus (GO:0005634);;	K13168|0|aly:ARALYDRAFT_490906|hypothetical protein; K13168 splicing factor, arginine/serine-rich 16 (A)	--	[A]	RNA processing and modification	Alternative splicing regulator	--	S	Function unknown	PREDICTED: CLK4-associating serine/arginine rich protein-like [Camelina sativa]
F01_transcript/38689	--	--	Cellular Component: plasma membrane (GO:0005886);;	--	--	--	--	SNARE associated Golgi protein	--	S	Function unknown	hypothetical protein ARALYDRAFT_471395 [Arabidopsis lyrata subsp. lyrata]
F01_transcript/838	--	--	Molecular Function: DNA binding (GO:0003677);; Molecular Function: protein binding (GO:0005515);; Cellular Component: nucleus (GO:0005634);; Molecular Function: zinc ion binding (GO:0008270);; Biological Process: embryo sac development (GO:0009553);; Biological Process: regulation of abscisic acid-activated signaling pathway (GO:0009787);; Biological Process: induced systemic resistance, jasmonic…	--	--	[K]	Transcription	MIZ/SP-RING zinc finger;; SAP domain;; PHD-finger	E3 SUMO-protein ligase SIZ1 OS=Arabidopsis thaliana (Mouse-ear cress) PE=1 SV=2	S	Function unknown	PREDICTED: E3 SUMO-protein ligase SIZ1 isoform X1 [Camelina sativa]
F01_transcript/18515	--	--	Cellular Component: nucleus (GO:0005634);; Cellular Component: cytosol (GO:0005829);; Cellular Component: plasma membrane (GO:0005886);; Cellular Component: endomembrane system (GO:0012505);; Molecular Function: clathrin binding (GO:0030276);;	--	--	--	--	Variant SH3 domain;; SH3 domain;; Variant SH3 domain	--	S	Function unknown	SH3 domain-containing protein [Arabidopsis thaliana]
F01_transcript/6495	--	--	Molecular Function: ubiquitin-protein transferase activity (GO:0004842);; Cellular Component: extracellular region (GO:0005576);; Cellular Component: nucleus (GO:0005634);; Cellular Component: plasma membrane (GO:0005886);; Molecular Function: zinc ion binding (GO:0008270);; Biological Process: fatty acid catabolic process (GO:0009062);; Cellular Component: plasmodesma (GO:0009506);; Biological P…	--	--	--	--	von Willebrand factor type A domain;; von Willebrand factor type A domain;; von Willebrand factor type A domain	--	S	Function unknown	protein EMBRYO SAC DEVELOPMENT ARREST 40 [Arabidopsis thaliana]
F01_transcript/36374	[I]	Lipid transport and metabolism	Biological Process: RNA splicing, via endonucleolytic cleavage and ligation (GO:0000394);; Molecular Function: iron ion binding (GO:0005506);; Biological Process: acetyl-CoA metabolic process (GO:0006084);; Biological Process: fatty acid biosynthetic process (GO:0006633);; Biological Process: calcium ion transport (GO:0006816);; Biological Process: Golgi organization (GO:0007030);; Biological Pro…	K14423|2.19289e-151|aly:ARALYDRAFT_911602|hypothetical protein; K14423 4,4-dimethyl-9beta,19-cyclopropylsterol-4alpha-methyl oxidase [EC:1.14.13.72] (A)	ko00100:Steroid biosynthesis	[I]	Lipid transport and metabolism	Fatty acid hydroxylase superfamily	Methylsterol monooxygenase 1-1 GN=SMO1-1 OS=Arabidopsis thaliana (Mouse-ear cress) PE=1 SV=1	I	Lipid transport and metabolism	hypothetical protein ARALYDRAFT_911602 [Arabidopsis lyrata subsp. lyrata]
F01_transcript/13928	[RTKL]	--	Molecular Function: protein serine/threonine kinase activity (GO:0004674);; Molecular Function: ATP binding (GO:0005524);; Cellular Component: nucleus (GO:0005634);; Biological Process: protein phosphorylation (GO:0006468);;	--	--	[R]	General function prediction only	Protein kinase domain;; Protein tyrosine kinase;; Protein kinase C terminal domain	Probable serine/threonine protein kinase IRE {ECO:0000305} OS=Arabidopsis thaliana (Mouse-ear cress) PE=2 SV=1	T	Signal transduction mechanisms	PREDICTED: serine/threonine-protein kinase tricorner-like [Camelina sativa]
F01_transcript/48418	--	--	--	--	--	--	--	Glycine rich protein family	--	--	--	--
F01_transcript/10977	[A]	RNA processing and modification	Cellular Component: nucleus (GO:0005634);;	K12829|0|eus:EUTSA_v10024772mg|hypothetical protein; K12829 splicing factor 3B subunit 2 (A)	ko03040:Spliceosome	[A]	RNA processing and modification	PSP;; Domain of unknown function (DUF382)	--	A	RNA processing and modification	hypothetical protein EUTSA_v10024772mg [Eutrema salsugineum]
F01_transcript/24017	[G]	Carbohydrate transport and metabolism	Biological Process: glycogen biosynthetic process (GO:0005978);; Biological Process: pentose-phosphate shunt (GO:0006098);; Biological Process: rRNA processing (GO:0006364);; Molecular Function: glucose-1-phosphate adenylyltransferase activity (GO:0008878);; Cellular Component: chloroplast stroma (GO:0009570);; Biological Process: response to blue light (GO:0009637);; Biological Process: chloropl…	K00975|0|brp:103851217|AGPL; glucose-1-phosphate adenylyltransferase large subunit 1, chloroplastic-like; K00975 glucose-1-phosphate adenylyltransferase [EC:2.7.7.27] (A)	ko00500:Starch and sucrose metabolism;ko00520:Amino sugar and nucleotide sugar metabolism	[M]	Cell wall/membrane/envelope biogenesis	Nucleotidyl transferase	Glucose-1-phosphate adenylyltransferase large subunit 1, chloroplastic (Precursor) GN=T24G5.120 OS=Arabidopsis thaliana (Mouse-ear cress) PE=1 SV=3	G	Carbohydrate transport and metabolism	hypothetical protein AALP_AA8G211600 [Arabis alpina]
F01_transcript/6094	--	--	Molecular Function: zinc ion binding (GO:0008270);;	--	--	[O]	Posttranslational modification, protein turnover, chaperones	Ring finger domain;; RING-H2 zinc finger;; Zinc finger, C3HC4 type (RING finger);; Zinc finger, C3HC4 type (RING finger);; Zinc finger, C3HC4 type (RING finger)	E3 ubiquitin-protein ligase MBR2 GN=MBR2 OS=Arabidopsis thaliana (Mouse-ear cress) PE=1 SV=1	O	Posttranslational modification, protein turnover, chaperones	zinc finger family protein [Arabidopsis lyrata subsp. lyrata]
F01_transcript/23678	--	--	Cellular Component: plasma membrane (GO:0005886);; Biological Process: N-terminal protein myristoylation (GO:0006499);; Molecular Function: zinc ion binding (GO:0008270);; Biological Process: salicylic acid biosynthetic process (GO:0009697);; Biological Process: salicylic acid mediated signaling pathway (GO:0009863);; Biological Process: negative regulation of defense response (GO:0031348);; Biol…	K16280|0|aly:ARALYDRAFT_475885|hypothetical protein; K16280 E3 ubiquitin-protein ligase RGLG [EC:6.3.2.19] (A)	--	[T]	Signal transduction mechanisms	Copine;; Zinc finger, C3HC4 type (RING finger)	E3 ubiquitin-protein ligase RGLG2 GN=RGLG2 OS=Arabidopsis thaliana (Mouse-ear cress) PE=1 SV=1	S	Function unknown	hypothetical protein ARALYDRAFT_475885 [Arabidopsis lyrata subsp. lyrata]
F01_transcript/28589	[GEPR]	--	Molecular Function: sugar:proton symporter activity (GO:0005351);; Cellular Component: plasma membrane (GO:0005886);; Cellular Component: chloroplast (GO:0009507);; Cellular Component: integral component of membrane (GO:0016021);; Biological Process: carbohydrate transmembrane transport (GO:0034219);;	--	--	[R]	General function prediction only	Sugar (and other) transporter;; Major Facilitator Superfamily	Sugar transporter ERD6-like 2 GN=SUGTL3 OS=Arabidopsis thaliana (Mouse-ear cress) PE=2 SV=1	G	Carbohydrate transport and metabolism	sugar transporter ERD6-like 2 [Arabidopsis thaliana]
F01_transcript/41645	--	--	Cellular Component: chloroplast thylakoid (GO:0009534);; Cellular Component: chloroplast stroma (GO:0009570);; Biological Process: photosynthetic electron transport chain (GO:0009767);; Biological Process: post-embryonic development (GO:0009791);; Molecular Function: FMN binding (GO:0010181);; Molecular Function: oxidoreductase activity (GO:0016491);; Molecular Function: protein anchor (GO:004349…	--	--	--	--	--	Glutamyl-tRNA reductase-binding protein, chloroplastic {ECO:0000303|PubMed:22180625} (Precursor) OS=Arabidopsis thaliana (Mouse-ear cress) PE=1 SV=1	S	Function unknown	hypothetical protein CARUB_v10014206mg [Capsella rubella]
F01_transcript/26894	--	--	Cellular Component: Golgi stack (GO:0005795);; Biological Process: protein targeting to membrane (GO:0006612);; Biological Process: intra-Golgi vesicle-mediated transport (GO:0006891);; Biological Process: membrane fusion (GO:0006944);; Molecular Function: protein transporter activity (GO:0008565);; Biological Process: systemic acquired resistance (GO:0009627);; Biological Process: salicylic acid…	--	--	[U]	Intracellular trafficking, secretion, and vesicular transport	VHS domain;; GAT domain	--	S	Function unknown	hypothetical protein CARUB_v10021765mg [Capsella rubella]
F01_transcript/21703	[V]	Defense mechanisms	Cellular Component: plasma membrane (GO:0005886);; Biological Process: drug transmembrane transport (GO:0006855);; Molecular Function: drug transmembrane transporter activity (GO:0015238);; Molecular Function: antiporter activity (GO:0015297);;	--	--	[R]	General function prediction only	MatE;; Polysaccharide biosynthesis C-terminal domain	MATE efflux family protein 2, chloroplastic (Precursor) GN=DTX44 OS=Arabidopsis thaliana (Mouse-ear cress) PE=2 SV=1	V	Defense mechanisms	hypothetical protein CARUB_v10022917mg [Capsella rubella]
F01_transcript/10096	--	--	Cellular Component: endosome (GO:0005768);; Cellular Component: Golgi apparatus (GO:0005794);; Cellular Component: trans-Golgi network (GO:0005802);; Biological Process: microtubule nucleation (GO:0007020);; Molecular Function: transferase activity, transferring glycosyl groups (GO:0016757);;	--	--	--	--	GDP-fucose protein O-fucosyltransferase	Uncharacterized protein At1g04910 GN=At1g04910 OS=Arabidopsis thaliana (Mouse-ear cress) PE=2 SV=1	S	Function unknown	hypothetical protein CARUB_v10019899mg, partial [Capsella rubella]
F01_transcript/34369	--	--	Molecular Function: nucleic acid binding (GO:0003676);; Cellular Component: nucleus (GO:0005634);; Molecular Function: zinc ion binding (GO:0008270);; Molecular Function: heat shock protein binding (GO:0031072);; Molecular Function: unfolded protein binding (GO:0051082);;	--	--	--	--	--	--	S	Function unknown	zinc finger protein [Arabidopsis thaliana]
F01_transcript/961	--	--	Molecular Function: ATP binding (GO:0005524);; Biological Process: N-terminal protein myristoylation (GO:0006499);; Biological Process: protein targeting to membrane (GO:0006612);; Biological Process: response to water deprivation (GO:0009414);; Biological Process: systemic acquired resistance (GO:0009627);; Biological Process: salicylic acid biosynthetic process (GO:0009697);; Biological Process…	--	--	--	--	Leucine Rich repeats (2 copies)	Disease resistance protein ADR1 GN=ADR1 OS=Arabidopsis thaliana (Mouse-ear cress) PE=2 SV=2	S	Function unknown	disease resistance protein ADR1 [Arabidopsis thaliana]
F01_transcript/32666	[E]	Amino acid transport and metabolism	Molecular Function: serine-type carboxypeptidase activity (GO:0004185);; Cellular Component: extracellular region (GO:0005576);; Cellular Component: vacuole (GO:0005773);; Biological Process: proteolysis (GO:0006508);;	K09645|0|aly:ARALYDRAFT_888893|hypothetical protein; K09645 vitellogenic carboxypeptidase-like protein [EC:3.4.16.-] (A)	--	[OE]	--	Serine carboxypeptidase	Serine carboxypeptidase-like 50 (Precursor) GN=SCPL50 OS=Arabidopsis thaliana (Mouse-ear cress) PE=2 SV=1	E	Amino acid transport and metabolism	hypothetical protein ARALYDRAFT_888893 [Arabidopsis lyrata subsp. lyrata]
F01_transcript/26754	[GEPR]	--	Molecular Function: sugar:proton symporter activity (GO:0005351);; Cellular Component: plasma membrane (GO:0005886);; Biological Process: response to nematode (GO:0009624);; Biological Process: response to nitrate (GO:0010167);; Biological Process: nitrate transport (GO:0015706);; Cellular Component: integral component of membrane (GO:0016021);; Biological Process: carbohydrate transmembrane tran…	--	--	[R]	General function prediction only	Sugar (and other) transporter;; Major Facilitator Superfamily	Sugar transporter ERD6-like 17 GN=SFP1 OS=Arabidopsis thaliana (Mouse-ear cress) PE=2 SV=2	G	Carbohydrate transport and metabolism	sugar-porter family protein 1 [Arabidopsis lyrata subsp. lyrata]
F01_transcript/30929	[L]	Replication, recombination and repair	Molecular Function: DNA binding (GO:0003677);; Cellular Component: nucleus (GO:0005634);; Biological Process: metabolic process (GO:0008152);; Molecular Function: 5'-3' exonuclease activity (GO:0008409);;	--	--	--	--	5'-3' exonuclease, N-terminal resolvase-like domain;; 5'-3' exonuclease, C-terminal SAM fold	--	L	Replication, recombination and repair	hypothetical protein ARALYDRAFT_485561 [Arabidopsis lyrata subsp. lyrata]
F01_transcript/37859	--	--	Molecular Function: protein binding (GO:0005515);; Cellular Component: nucleus (GO:0005634);; Biological Process: response to water deprivation (GO:0009414);; Biological Process: stomatal complex patterning (GO:0010375);; Biological Process: plasmodesmata-mediated intercellular transport (GO:0010497);; Cellular Component: microtubule cytoskeleton (GO:0015630);; Biological Process: cortical microt…	--	--	--	--	--	--	S	Function unknown	hypothetical protein EUTSA_v10014100mg [Eutrema salsugineum]
F01_transcript/10595	[A]	RNA processing and modification	Biological Process: mitotic G2 phase (GO:0000085);; Biological Process: karyogamy (GO:0000741);; Molecular Function: nucleic acid binding (GO:0003676);; Cellular Component: nucleus (GO:0005634);; Cellular Component: cytosol (GO:0005829);; Biological Process: mitotic recombination (GO:0006312);; Biological Process: mRNA export from nucleus (GO:0006406);; Molecular Function: zinc ion binding (GO:00…	K12827|1.48506e-137|crb:CARUB_v10000755mg|hypothetical protein; K12827 splicing factor 3A subunit 3 (A)	ko03040:Spliceosome	[A]	RNA processing and modification	Splicing factor SF3a60 binding domain;; Domain of unknown function (DUF3449)	--	A	RNA processing and modification	PREDICTED: splicing factor 3A subunit 3-like [Camelina sativa]
F01_transcript/29117	[RTKL]	--	Molecular Function: protein serine/threonine kinase activity (GO:0004674);; Molecular Function: protein tyrosine kinase activity (GO:0004713);; Molecular Function: ATP binding (GO:0005524);; Cellular Component: plasma membrane (GO:0005886);; Biological Process: glycolytic process (GO:0006096);; Biological Process: water transport (GO:0006833);; Biological Process: hyperosmotic response (GO:000697…	K14502|0|mtr:MTR_2g083940|Shaggy-related protein kinase; K14502 protein brassinosteroid insensitive 2 [EC:2.7.11.1] (A)	ko04075:Plant hormone signal transduction	[G]	Carbohydrate transport and metabolism	Protein kinase domain;; Protein tyrosine kinase;; Protein kinase domain;; Protein tyrosine kinase	Shaggy-related protein kinase iota OS=Arabidopsis thaliana (Mouse-ear cress) PE=2 SV=1	T	Signal transduction mechanisms	PREDICTED: shaggy-related protein kinase zeta-like [Camelina sativa]
F01_transcript/7010	--	--	Biological Process: nuclear-transcribed mRNA catabolic process (GO:0000956);; Molecular Function: protein binding (GO:0005515);; Cellular Component: nucleus (GO:0005634);; Cellular Component: cytoplasm (GO:0005737);; Cellular Component: plasma membrane (GO:0005886);; Biological Process: response to salt stress (GO:0009651);; Biological Process: response to abscisic acid (GO:0009737);; Biological …	--	--	[S]	Function unknown	Armadillo/beta-catenin-like repeat;; HEAT repeats;; HEAT repeat;; HEAT-like repeat;; V-ATPase subunit H;; BTB/POZ domain	ARM REPEAT PROTEIN INTERACTING WITH ABF2 GN=ARIA OS=Arabidopsis thaliana (Mouse-ear cress) PE=1 SV=2	S	Function unknown	PREDICTED: ARM REPEAT PROTEIN INTERACTING WITH ABF2 isoform X1 [Camelina sativa]
F01_transcript/24886	[RTKL]	--	Biological Process: activation of MAPKK activity (GO:0000186);; Molecular Function: MAP kinase kinase kinase activity (GO:0004709);; Molecular Function: ATP binding (GO:0005524);; Cellular Component: plasma membrane (GO:0005886);; Biological Process: protein targeting to membrane (GO:0006612);; Biological Process: membrane fusion (GO:0006944);; Biological Process: regulation of plant-type hyperse…	--	--	[T]	Signal transduction mechanisms	Protein kinase domain;; Protein tyrosine kinase	Probable leucine-rich repeat receptor-like serine/threonine-protein kinase At5g15730 GN=At5g15730 OS=Arabidopsis thaliana (Mouse-ear cress) PE=2 SV=1	T	Signal transduction mechanisms	hypothetical protein EUTSA_v10013581mg [Eutrema salsugineum]
F01_transcript/41265	--	--	Molecular Function: AMP-activated protein kinase activity (GO:0004679);; Molecular Function: protein binding (GO:0005515);; Cellular Component: cytoplasm (GO:0005737);; Biological Process: phosphorylation (GO:0016310);;	K07199|4.0006e-127|crb:CARUB_v10007378mg|hypothetical protein; K07199 5'-AMP-activated protein kinase, regulatory beta subunit (A)	--	[G]	Carbohydrate transport and metabolism	5'-AMP-activated protein kinase beta subunit, interation domain	SNF1-related protein kinase regulatory subunit beta-2 GN=KINB2 OS=Arabidopsis thaliana (Mouse-ear cress) PE=1 SV=1	S	Function unknown	hypothetical protein CARUB_v10007378mg [Capsella rubella]
F01_transcript/37610	--	--	Cellular Component: chloroplast thylakoid membrane (GO:0009535);; Cellular Component: chloroplast envelope (GO:0009941);;	--	--	[R]	General function prediction only	--	--	S	Function unknown	hypothetical protein ARALYDRAFT_487695 [Arabidopsis lyrata subsp. lyrata]
F01_transcript/42782	--	--	Cellular Component: nucleus (GO:0005634);; Cellular Component: endoplasmic reticulum (GO:0005783);;	--	--	[U]	Intracellular trafficking, secretion, and vesicular transport	Reticulon	Reticulon-like protein B16 GN=RTNLB16 OS=Arabidopsis thaliana (Mouse-ear cress) PE=2 SV=1	U	Intracellular trafficking, secretion, and vesicular transport	hypothetical protein EUTSA_v10021461mg [Eutrema salsugineum]
F01_transcript/4717	--	--	Cellular Component: vacuole (GO:0005773);; Cellular Component: Golgi apparatus (GO:0005794);; Cellular Component: cytosol (GO:0005829);; Biological Process: Golgi organization (GO:0007030);; Biological Process: protein transport (GO:0015031);; Cellular Component: membrane (GO:0016020);;	--	--	[U]	Intracellular trafficking, secretion, and vesicular transport	COG (conserved oligomeric Golgi) complex component, COG2;; Domain of unknown function (DUF3510)	--	U	Intracellular trafficking, secretion, and vesicular transport	hypothetical protein CARUB_v10004211mg [Capsella rubella]
F01_transcript/17780	[OJ]	--	Molecular Function: nucleotide binding (GO:0000166);; Molecular Function: RNA binding (GO:0003723);; Cellular Component: nucleus (GO:0005634);; Biological Process: RNA processing (GO:0006396);; Cellular Component: ribonucleoprotein complex (GO:0030529);;	K15191|0|ath:AT2G43970|RNA-binding protein; K15191 La-related protein 7 (A)	--	[R]	General function prediction only	La domain;; RNA recognition motif. (a.k.a. RRM, RBD, or RNP domain)	La-related protein 6B GN=F6E13.10 OS=Arabidopsis thaliana (Mouse-ear cress) PE=2 SV=2	S	Function unknown	PREDICTED: la-related protein 6B [Camelina sativa]
F01_transcript/25336	[R]	General function prediction only	Cellular Component: nucleus (GO:0005634);; Biological Process: chlorophyll catabolic process (GO:0015996);; Molecular Function: hydrolase activity (GO:0016787);;	--	--	[R]	General function prediction only	Haloacid dehalogenase-like hydrolase;; haloacid dehalogenase-like hydrolase;; HAD-hyrolase-like	--	S	Function unknown	hypothetical protein ARALYDRAFT_489979 [Arabidopsis lyrata subsp. lyrata]
F01_transcript/3516	[RTKL]	--	Biological Process: cell morphogenesis (GO:0000902);; Molecular Function: receptor signaling protein serine/threonine kinase activity (GO:0004702);; Molecular Function: protein tyrosine kinase activity (GO:0004713);; Molecular Function: ATP binding (GO:0005524);; Cellular Component: plasma membrane (GO:0005886);; Biological Process: protein phosphorylation (GO:0006468);; Cellular Component: plasm…	--	--	[T]	Signal transduction mechanisms	Protein tyrosine kinase;; Protein kinase domain;; Leucine rich repeat;; Leucine Rich Repeat;; Leucine Rich repeats (2 copies)	Protein STRUBBELIG (Precursor) OS=Arabidopsis thaliana (Mouse-ear cress) PE=1 SV=1	T	Signal transduction mechanisms	PREDICTED: protein STRUBBELIG-like [Camelina sativa]
F01_transcript/26398	--	--	Cellular Component: chloroplast (GO:0009507);;	--	--	--	--	--	--	S	Function unknown	hypothetical protein ARALYDRAFT_483093 [Arabidopsis lyrata subsp. lyrata]
F01_transcript/18723	--	--	Cellular Component: nucleus (GO:0005634);; Biological Process: sterol biosynthetic process (GO:0016126);; Biological Process: plant-type cell wall cellulose metabolic process (GO:0052541);; Biological Process: cell wall pectin metabolic process (GO:0052546);;	--	--	--	--	Targeting protein for Xklp2 (TPX2)	Protein WAVE-DAMPENED 2 GN=WVD2 OS=Arabidopsis thaliana (Mouse-ear cress) PE=2 SV=1	S	Function unknown	TPX2 (targeting protein for Xklp2)-like protein [Arabidopsis thaliana]
F01_transcript/33681	[T]	Signal transduction mechanisms	Cellular Component: protein phosphatase type 1 complex (GO:0000164);; Molecular Function: protein serine/threonine phosphatase activity (GO:0004722);; Cellular Component: nucleolus (GO:0005730);; Biological Process: protein dephosphorylation (GO:0006470);;	K06269|0|eus:EUTSA_v10023593mg|hypothetical protein; K06269 serine/threonine-protein phosphatase PP1 catalytic subunit [EC:3.1.3.16] (A)	ko03015:mRNA surveillance pathway	[TR]	--	Calcineurin-like phosphoesterase	Serine/threonine-protein phosphatase PP1 isozyme 3 GN=TOPP3 OS=Arabidopsis thaliana (Mouse-ear cress) PE=2 SV=1	T	Signal transduction mechanisms	hypothetical protein EUTSA_v10023593mg [Eutrema salsugineum]
F01_transcript/50577	--	--	Molecular Function: nucleotide binding (GO:0000166);; Biological Process: alternative mRNA splicing, via spliceosome (GO:0000380);; Molecular Function: double-stranded DNA binding (GO:0003690);; Molecular Function: single-stranded DNA binding (GO:0003697);; Molecular Function: mRNA binding (GO:0003729);; Molecular Function: protein kinase activity (GO:0004672);; Cellular Component: nucleus (GO:00…	--	--	[R]	General function prediction only	RNA recognition motif. (a.k.a. RRM, RBD, or RNP domain)	Glycine-rich RNA-binding protein 7 GN=F2G1.7 OS=Arabidopsis thaliana (Mouse-ear cress) PE=1 SV=1	S	Function unknown	hypothetical protein ARALYDRAFT_481034 [Arabidopsis lyrata subsp. lyrata]
F01_transcript/11897	[BK]	--	Molecular Function: DNA binding (GO:0003677);; Cellular Component: nucleus (GO:0005634);; Cellular Component: plasmodesma (GO:0009506);;	K11723|0|aly:ARALYDRAFT_476793|hypothetical protein; K11723 bromodomain-containing protein 7/9 (A)	--	[R]	General function prediction only	Bromodomain	Histone acetyltransferase GCN5 GN=GCN5 OS=Oryza sativa subsp. japonica (Rice) PE=2 SV=1	BK	--	hypothetical protein ARALYDRAFT_476793 [Arabidopsis lyrata subsp. lyrata]
F01_transcript/49803	[R]	General function prediction only	Biological Process: maltose metabolic process (GO:0000023);; Cellular Component: nucleus (GO:0005634);; Cellular Component: chloroplast (GO:0009507);; Biological Process: starch biosynthetic process (GO:0019252);; Biological Process: isopentenyl diphosphate biosynthetic process, methylerythritol 4-phosphate pathway (GO:0019288);;	K06995|1.22789e-84|brp:103858558|uncharacterized LOC103858558; K06995 (A)	--	--	--	Protein of unknown function (DUF861);; Ethanolamine utilisation protein EutQ;; Cupin domain	--	S	Function unknown	PREDICTED: uncharacterized protein LOC104721044 [Camelina sativa]
F01_transcript/38820	--	--	Molecular Function: structural constituent of cell wall (GO:0005199);; Cellular Component: extracellular region (GO:0005576);; Biological Process: syncytium formation (GO:0006949);; Cellular Component: plant-type cell wall (GO:0009505);; Biological Process: unidimensional cell growth (GO:0009826);; Biological Process: plant-type cell wall loosening (GO:0009828);; Biological Process: plant-type ce…	--	--	--	--	Pollen allergen;; Rare lipoprotein A (RlpA)-like double-psi beta-barrel	Expansin-A10 (Precursor) OS=Arabidopsis thaliana (Mouse-ear cress) PE=2 SV=1	G	Carbohydrate transport and metabolism	PREDICTED: expansin-A10 isoform X1 [Brassica rapa]
F01_transcript/15942	[P]	Inorganic ion transport and metabolism	Molecular Function: zinc ion transmembrane transporter activity (GO:0005385);; Cellular Component: vacuolar membrane (GO:0005774);; Biological Process: cellular zinc ion homeostasis (GO:0006882);; Biological Process: fatty acid catabolic process (GO:0009062);; Biological Process: response to metal ion (GO:0010038);; Molecular Function: inorganic anion transmembrane transporter activity (GO:001510…	K14689|0|aly:ARALYDRAFT_483845|heavy metal transporter MTP2; K14689 solute carrier family 30 (zinc transporter), member 2 (A)	--	[P]	Inorganic ion transport and metabolism	Cation efflux family	Metal tolerance protein 1 short form GN=F19D11.8 OS=Arabidopsis thaliana (Mouse-ear cress) PE=1 SV=2	P	Inorganic ion transport and metabolism	PREDICTED: metal tolerance protein 1-like [Camelina sativa]
F01_transcript/6512	--	--	Cellular Component: exocyst (GO:0000145);; Cellular Component: cytosol (GO:0005829);; Cellular Component: plasma membrane (GO:0005886);; Biological Process: vesicle docking involved in exocytosis (GO:0006904);; Biological Process: response to high light intensity (GO:0009644);; Biological Process: response to hydrogen peroxide (GO:0042542);;	K07195|0|crb:CARUB_v10026007mg|hypothetical protein; K07195 exocyst complex component 7 (A)	--	[U]	Intracellular trafficking, secretion, and vesicular transport	Exo70 exocyst complex subunit;; Exo70 exocyst complex subunit	Exocyst complex component EXO70B1 GN=EXO70B1 OS=Arabidopsis thaliana (Mouse-ear cress) PE=1 SV=1	S	Function unknown	hypothetical protein CARUB_v10026007mg [Capsella rubella]
F01_transcript/40020	[J]	Translation, ribosomal structure and biogenesis	Biological Process: RNA methylation (GO:0001510);; Molecular Function: structural constituent of ribosome (GO:0003735);; Molecular Function: copper ion binding (GO:0005507);; Cellular Component: nucleolus (GO:0005730);; Cellular Component: Golgi apparatus (GO:0005794);; Cellular Component: plasma membrane (GO:0005886);; Biological Process: translational elongation (GO:0006414);; Biological Proces…	K02941|0|crb:CARUB_v10014186mg|hypothetical protein; K02941 large subunit ribosomal protein LP0 (A)	ko03010:Ribosome	[J]	Translation, ribosomal structure and biogenesis	Ribosomal protein L10;; 60s Acidic ribosomal protein	60S acidic ribosomal protein P0-3 GN=RPP0C OS=Arabidopsis thaliana (Mouse-ear cress) PE=1 SV=1	J	Translation, ribosomal structure and biogenesis	hypothetical protein CARUB_v10014186mg [Capsella rubella]
F01_transcript/31106	[R]	General function prediction only	Molecular Function: hydrolase activity (GO:0016787);;	--	--	[R]	General function prediction only	Alpha/beta hydrolase family;; Alpha/beta hydrolase family;; alpha/beta hydrolase fold	--	S	Function unknown	PREDICTED: alpha/beta hydrolase domain-containing protein 11-like [Camelina sativa]
F01_transcript/2476	--	--	--	--	--	--	--	--	--	S	Function unknown	PREDICTED: heat shock protein DDB_G0288861-like [Camelina sativa]
F01_transcript/10615	--	--	Molecular Function: calmodulin binding (GO:0005516);; Cellular Component: nucleus (GO:0005634);; Biological Process: chlorophyll catabolic process (GO:0015996);;	--	--	--	--	Plant calmodulin-binding domain	--	S	Function unknown	hypothetical protein ARALYDRAFT_482892 [Arabidopsis lyrata subsp. lyrata]
F01_transcript/10269	[E]	Amino acid transport and metabolism	Molecular Function: L-threonine ammonia-lyase activity (GO:0004794);; Biological Process: gluconeogenesis (GO:0006094);; Biological Process: threonine metabolic process (GO:0006566);; Biological Process: cytoskeleton organization (GO:0007010);; Biological Process: isoleucine biosynthetic process (GO:0009097);; Cellular Component: chloroplast (GO:0009507);; Biological Process: proteasomal protein …	K01754|0|eus:EUTSA_v10020316mg|hypothetical protein; K01754 threonine dehydratase [EC:4.3.1.19] (A)	ko00260:Glycine, serine and threonine metabolism;ko00290:Valine, leucine and isoleucine biosynthesis;ko01200:Carbon metabolism;ko01230:Biosynthesis of amino acids	[E]	Amino acid transport and metabolism	Pyridoxal-phosphate dependent enzyme;; C-terminal regulatory domain of Threonine dehydratase	Threonine dehydratase biosynthetic, chloroplastic (Precursor) GN=OMR1 OS=Arabidopsis thaliana (Mouse-ear cress) PE=1 SV=1	E	Amino acid transport and metabolism	hypothetical protein EUTSA_v10020316mg [Eutrema salsugineum]
F01_transcript/4254	--	--	Biological Process: tryptophan biosynthetic process (GO:0000162);; Biological Process: MAPK cascade (GO:0000165);; Molecular Function: tryptophan synthase activity (GO:0004834);; Molecular Function: calcium ion binding (GO:0005509);; Molecular Function: protein binding (GO:0005515);; Cellular Component: nucleus (GO:0005634);; Cellular Component: vacuole (GO:0005773);; Cellular Component: peroxiso…	--	--	--	--	--	TSK-associating protein 1 (Precursor) GN=TSA1 OS=Arabidopsis thaliana (Mouse-ear cress) PE=1 SV=1	S	Function unknown	tsk-associating protein 1 [Arabidopsis lyrata subsp. lyrata]
F01_transcript/32669	[T]	Signal transduction mechanisms	Molecular Function: protein serine/threonine phosphatase activity (GO:0004722);; Biological Process: protein dephosphorylation (GO:0006470);; Cellular Component: plastid (GO:0009536);; Biological Process: response to wounding (GO:0009611);; Biological Process: abscisic acid-activated signaling pathway (GO:0009738);; Molecular Function: metal ion binding (GO:0046872);; Biological Process: defense …	--	--	[T]	Signal transduction mechanisms	Protein phosphatase 2C;; Protein phosphatase 2C	Probable protein phosphatase 2C 25 GN=At2g30020 OS=Arabidopsis thaliana (Mouse-ear cress) PE=1 SV=1	T	Signal transduction mechanisms	hypothetical protein CARUB_v10023353mg [Capsella rubella]
F01_transcript/11270	--	--	Cellular Component: mitochondrion (GO:0005739);;	--	--	[R]	General function prediction only	PPR repeat;; DYW family of nucleic acid deaminases;; PPR repeat;; PPR repeat family;; Pentatricopeptide repeat domain	Pentatricopeptide repeat-containing protein At2g25580 GN=PCMP-H75 OS=Arabidopsis thaliana (Mouse-ear cress) PE=2 SV=2	S	Function unknown	pentatricopeptide repeat-containing protein [Arabidopsis thaliana]
F01_transcript/39495	--	--	Molecular Function: transporter activity (GO:0005215);; Cellular Component: cytoplasm (GO:0005737);; Biological Process: transport (GO:0006810);; Biological Process: autophagy (GO:0006914);; Biological Process: leaf senescence (GO:0010150);; Biological Process: response to starvation (GO:0042594);; Biological Process: defense response to fungus (GO:0050832);;	K08339|2.20544e-160|crb:CARUB_v10001227mg|hypothetical protein; K08339 autophagy-related protein 5 (A)	ko04140:Regulation of autophagy	[O]	Posttranslational modification, protein turnover, chaperones	Autophagy protein Apg5	Autophagy protein 5 GN=MKP11_14 OS=Arabidopsis thaliana (Mouse-ear cress) PE=2 SV=1	U	Intracellular trafficking, secretion, and vesicular transport	hypothetical protein CARUB_v10001227mg, partial [Capsella rubella]
F01_transcript/4779	[O]	Posttranslational modification, protein turnover, chaperones	Molecular Function: catalytic activity (GO:0003824);; Cellular Component: extracellular region (GO:0005576);; Biological Process: metabolic process (GO:0008152);; Cellular Component: chloroplast (GO:0009507);;	--	--	[R]	General function prediction only	Protein of unknown function, DUF255;; Thioredoxin-like	--	O	Posttranslational modification, protein turnover, chaperones	hypothetical protein CARUB_v10003357mg [Capsella rubella]
F01_transcript/27638	[LKJ]	--	Molecular Function: nucleic acid binding (GO:0003676);; Molecular Function: ATP binding (GO:0005524);; Molecular Function: ATP-dependent helicase activity (GO:0008026);; Cellular Component: chloroplast (GO:0009507);;	--	--	[J]	Translation, ribosomal structure and biogenesis	DEAD/DEAH box helicase;; Helicase conserved C-terminal domain;; Type III restriction enzyme, res subunit	DEAD-box ATP-dependent RNA helicase 58, chloroplastic (Precursor) GN=RH58 OS=Arabidopsis thaliana (Mouse-ear cress) PE=2 SV=1	L	Replication, recombination and repair	hypothetical protein ARALYDRAFT_488806 [Arabidopsis lyrata subsp. lyrata]
F01_transcript/31736	--	--	Cellular Component: extracellular region (GO:0005576);; Cellular Component: plasmodesma (GO:0009506);; Cellular Component: membrane (GO:0016020);;	--	--	[DR]	--	MATH domain	Ubiquitin carboxyl-terminal hydrolase 12 GN=UBP12 OS=Arabidopsis thaliana (Mouse-ear cress) PE=1 SV=2	S	Function unknown	predicted protein [Arabidopsis lyrata subsp. lyrata]
F01_transcript/45275	[J]	Translation, ribosomal structure and biogenesis	Molecular Function: translation elongation factor activity (GO:0003746);; Molecular Function: GTPase activity (GO:0003924);; Molecular Function: calmodulin binding (GO:0005516);; Molecular Function: GTP binding (GO:0005525);; Cellular Component: nucleolus (GO:0005730);; Cellular Component: mitochondrion (GO:0005739);; Cellular Component: vacuolar membrane (GO:0005774);; Cellular Component: Golgi …	K03231|5.50207e-114|ath:AT1G07940|elongation factor 1-alpha 1; K03231 elongation factor 1-alpha (A)	ko03013:RNA transport	[J]	Translation, ribosomal structure and biogenesis	Elongation factor Tu C-terminal domain;; Elongation factor Tu domain 2	Elongation factor 1-alpha 4 GN=A4 OS=Arabidopsis thaliana (Mouse-ear cress) PE=1 SV=2	J	Translation, ribosomal structure and biogenesis	putative elongation factor 1-a [Arabidopsis thaliana]
F01_transcript/15382	[Q]	Secondary metabolites biosynthesis, transport and catabolism	Molecular Function: monooxygenase activity (GO:0004497);; Molecular Function: iron ion binding (GO:0005506);; Cellular Component: extracellular region (GO:0005576);; Cellular Component: mitochondrion (GO:0005739);; Molecular Function: electron carrier activity (GO:0009055);; Cellular Component: plasmodesma (GO:0009506);; Molecular Function: oxidoreductase activity, acting on paired donors, with i…	--	--	[Q]	Secondary metabolites biosynthesis, transport and catabolism	Cytochrome P450	Cytochrome P450 705A5 GN=MDN11.4 OS=Arabidopsis thaliana (Mouse-ear cress) PE=2 SV=1	Q	Secondary metabolites biosynthesis, transport and catabolism	PREDICTED: cytochrome P450 705A5-like [Camelina sativa]
F01_transcript/31981	--	--	Molecular Function: allantoin uptake transmembrane transporter activity (GO:0005274);; Cellular Component: mitochondrion (GO:0005739);; Biological Process: allantoin transport (GO:0015720);; Biological Process: nucleobase-containing compound transport (GO:0015931);; Biological Process: response to other organism (GO:0051707);;	--	--	--	--	Ureide permease;; Sugar transport protein	Ureide permease 1 GN=UPS1 OS=Arabidopsis thaliana (Mouse-ear cress) PE=1 SV=1	S	Function unknown	BnaA02g36970D [Brassica napus]
F01_transcript/6923	--	--	Molecular Function: iron ion binding (GO:0005506);; Cellular Component: chloroplast (GO:0009507);; Biological Process: pollen development (GO:0009555);; Biological Process: response to wounding (GO:0009611);; Biological Process: response to bacterium (GO:0009617);; Biological Process: response to fungus (GO:0009620);; Biological Process: response to high light intensity (GO:0009644);; Biological …	K00454|0|eus:EUTSA_v10018089mg|hypothetical protein; K00454 lipoxygenase [EC:1.13.11.12] (A)	ko00591:Linoleic acid metabolism;ko00592:alpha-Linolenic acid metabolism	--	--	Lipoxygenase;; PLAT/LH2 domain	Lipoxygenase 4, chloroplastic (Precursor) OS=Arabidopsis thaliana (Mouse-ear cress) PE=2 SV=1	S	Function unknown	hypothetical protein EUTSA_v10018089mg [Eutrema salsugineum]
F01_transcript/35306	[C]	Energy production and conversion	Biological Process: maltose metabolic process (GO:0000023);; Biological Process: rRNA processing (GO:0006364);; Biological Process: glycine catabolic process (GO:0006546);; Biological Process: unsaturated fatty acid biosynthetic process (GO:0006636);; Biological Process: oxidoreduction coenzyme metabolic process (GO:0006733);; Biological Process: vitamin metabolic process (GO:0006766);; Biologica…	K02115|0|ath:AT4G04640|ATPC1; ATP synthase gamma chain 1; K02115 F-type H+-transporting ATPase subunit gamma (A)	ko00190:Oxidative phosphorylation;ko00195:Photosynthesis	[C]	Energy production and conversion	ATP synthase	ATP synthase gamma chain 1, chloroplastic (Precursor) GN=ATPC1 OS=Arabidopsis thaliana (Mouse-ear cress) PE=1 SV=1	C	Energy production and conversion	ATP synthase gamma chain 1 [Arabidopsis thaliana]
F01_transcript/38366	[J]	Translation, ribosomal structure and biogenesis	Molecular Function: structural constituent of ribosome (GO:0003735);; Cellular Component: ribosome (GO:0005840);; Biological Process: translation (GO:0006412);; Cellular Component: chloroplast thylakoid (GO:0009534);; Cellular Component: chloroplast stroma (GO:0009570);;	--	--	--	--	Sigma 54 modulation protein / S30EA ribosomal protein	Ribosome-binding factor PSRP1, chloroplastic (Precursor) GN=PSRP1 OS=Spinacia oleracea (Spinach) PE=1 SV=2	J	Translation, ribosomal structure and biogenesis	hypothetical protein EUTSA_v10004495mg [Eutrema salsugineum]
F01_transcript/26851	--	--	--	--	--	--	--	--	--	S	Function unknown	hypothetical protein EUTSA_v10008119mg [Eutrema salsugineum]
F01_transcript/25085	[R]	General function prediction only	Molecular Function: nucleotide binding (GO:0000166);;	K11804|0|aly:ARALYDRAFT_491138|transducin family protein; K11804 WD repeat-containing protein 42A (A)	--	[R]	General function prediction only	WD domain, G-beta repeat	--	S	Function unknown	transducin family protein [Arabidopsis lyrata subsp. lyrata]
F01_transcript/2454	--	--	Cellular Component: ubiquitin ligase complex (GO:0000151);; Molecular Function: ubiquitin-protein transferase activity (GO:0004842);; Cellular Component: nucleus (GO:0005634);; Cellular Component: kinesin complex (GO:0005871);; Biological Process: protein ubiquitination (GO:0016567);; Molecular Function: kinesin binding (GO:0019894);;	--	--	[S]	Function unknown	Armadillo/beta-catenin-like repeat;; U-box domain;; HEAT repeats;; Armadillo-like	U-box domain-containing protein 4 GN=PUB4 OS=Arabidopsis thaliana (Mouse-ear cress) PE=1 SV=3	S	Function unknown	armadillo/beta-catenin repeat family protein [Arabidopsis lyrata subsp. lyrata]
F01_transcript/4716	[O]	Posttranslational modification, protein turnover, chaperones	Biological Process: RNA splicing, via endonucleolytic cleavage and ligation (GO:0000394);; Molecular Function: serine-type endopeptidase activity (GO:0004252);; Cellular Component: extracellular region (GO:0005576);; Cellular Component: Golgi apparatus (GO:0005794);; Cellular Component: cytosol (GO:0005829);; Biological Process: proteolysis (GO:0006508);; Biological Process: methionine biosynthet…	--	--	--	--	Subtilase family;; PA domain;; Peptidase inhibitor I9	Subtilisin-like protease (Precursor) GN=At5g67360 OS=Arabidopsis thaliana (Mouse-ear cress) PE=1 SV=1	O	Posttranslational modification, protein turnover, chaperones	predicted protein [Arabidopsis lyrata subsp. lyrata]
F01_transcript/31990	[R]	General function prediction only	Molecular Function: nucleotide binding (GO:0000166);; Cellular Component: cytoplasm (GO:0005737);; Cellular Component: heterotrimeric G-protein complex (GO:0005834);; Cellular Component: Cul4-RING E3 ubiquitin ligase complex (GO:0080008);;	K14829|0|brp:103875138|protein ROOT INITIATION DEFECTIVE 3-like; K14829 pre-rRNA-processing protein IPI3 (A)	--	[R]	General function prediction only	WD domain, G-beta repeat;; WD domain, G-beta repeat	Protein ROOT INITIATION DEFECTIVE 3 GN=RID3 OS=Arabidopsis thaliana (Mouse-ear cress) PE=1 SV=1	S	Function unknown	BnaC01g25940D [Brassica napus]
F01_transcript/42059	--	--	Molecular Function: DNA binding (GO:0003677);; Molecular Function: chromatin binding (GO:0003682);; Molecular Function: sequence-specific DNA binding transcription factor activity (GO:0003700);; Cellular Component: nucleus (GO:0005634);; Biological Process: regulation of transcription, DNA-templated (GO:0006355);; Biological Process: protein targeting to membrane (GO:0006612);; Biological Process…	--	--	--	--	Myb-like DNA-binding domain	Transcription factor MYB1R1 OS=Solanum tuberosum (Potato) PE=2 SV=1	K	Transcription	hypothetical protein CARUB_v10020668mg, partial [Capsella rubella]
F01_transcript/40037	[Q]	Secondary metabolites biosynthesis, transport and catabolism	Molecular Function: lipid transporter activity (GO:0005319);; Biological Process: lipid transport (GO:0006869);; Cellular Component: chloroplast inner membrane (GO:0009706);; Cellular Component: chloroplast outer membrane (GO:0009707);; Biological Process: methylglyoxal catabolic process to D-lactate (GO:0019243);;	--	--	--	--	Permease	Protein TRIGALACTOSYLDIACYLGLYCEROL 1, chloroplastic (Precursor) GN=F14P1.27 OS=Arabidopsis thaliana (Mouse-ear cress) PE=1 SV=1	Q	Secondary metabolites biosynthesis, transport and catabolism	hypothetical protein ARALYDRAFT_472206 [Arabidopsis lyrata subsp. lyrata]
F01_transcript/35858	--	--	Biological Process: microtubule cytoskeleton organization (GO:0000226);; Biological Process: cytokinesis by cell plate formation (GO:0000911);; Cellular Component: nucleus (GO:0005634);; Cellular Component: cytosol (GO:0005829);; Biological Process: fatty acid beta-oxidation (GO:0006635);; Biological Process: gravitropism (GO:0009630);; Biological Process: protein import into peroxisome matrix (G…	--	--	--	--	--	--	--	--	predicted protein [Arabidopsis lyrata subsp. lyrata]
F01_transcript/24414	--	--	Biological Process: polysaccharide biosynthetic process (GO:0000271);; Cellular Component: nucleus (GO:0005634);; Cellular Component: plasma membrane (GO:0005886);; Biological Process: water transport (GO:0006833);; Biological Process: Golgi to vacuole transport (GO:0006896);; Biological Process: pattern specification process (GO:0007389);; Biological Process: regulation of cell size (GO:0008361)…	--	--	--	--	EamA-like transporter family;; Triose-phosphate Transporter family	Protein WALLS ARE THIN 1 GN=WAT1 OS=Arabidopsis thaliana (Mouse-ear cress) PE=1 SV=1	S	Function unknown	hypothetical protein CARUB_v10020328mg, partial [Capsella rubella]
F01_transcript/5778	[O]	Posttranslational modification, protein turnover, chaperones	Cellular Component: nucleus (GO:0005634);; Biological Process: protein O-linked glycosylation (GO:0006493);; Molecular Function: transferase activity, transferring glycosyl groups (GO:0016757);;	K09667|0|aly:ARALYDRAFT_896453|hypothetical protein; K09667 protein O-GlcNAc transferase [EC:2.4.1.255] (A)	ko00514:Other types of O-glycan biosynthesis	[GOT]	--	Glycosyl transferase family 41;; Tetratricopeptide repeat;; TPR repeat;; Tetratricopeptide repeat;; Tetratricopeptide repeat;; Tetratricopeptide repeat;; Tetratricopeptide repeat;; Tetratricopeptide repeat;; Tetratricopeptide repeat;; Tetratricopeptide repeat;; Tetratricopeptide repeat;; Tetratricopeptide repeat;; Tetratricopeptide repeat;; Tetratricopeptide repeat;; Anaphase-promoting complex, c…	Probable UDP-N-acetylglucosamine--peptide N-acetylglucosaminyltransferase SEC GN=SEC OS=Arabidopsis thaliana (Mouse-ear cress) PE=2 SV=1	O	Posttranslational modification, protein turnover, chaperones	hypothetical protein ARALYDRAFT_896453 [Arabidopsis lyrata subsp. lyrata]
F01_transcript/29122	[C]	Energy production and conversion	Molecular Function: 3-methyl-2-oxobutanoate dehydrogenase (2-methylpropanoyl-transferring) activity (GO:0003863);; Cellular Component: mitochondrion (GO:0005739);; Biological Process: metabolic process (GO:0008152);; Biological Process: response to absence of light (GO:0009646);; Biological Process: response to sucrose (GO:0009744);; Biological Process: cellular response to sucrose starvation (GO…	K00166|0|ath:AT1G21400|thiamin diphosphate-binding fold protein; K00166 2-oxoisovalerate dehydrogenase E1 component alpha subunit [EC:1.2.4.4] (A)	ko00280:Valine, leucine and isoleucine degradation	[C]	Energy production and conversion	Dehydrogenase E1 component;; Transketolase, thiamine diphosphate binding domain;; 1-deoxy-D-xylulose-5-phosphate synthase	2-oxoisovalerate dehydrogenase subunit alpha 1, mitochondrial (Precursor) GN=At1g21400 OS=Arabidopsis thaliana (Mouse-ear cress) PE=2 SV=1	C	Energy production and conversion	thiamin diphosphate-binding fold protein [Arabidopsis thaliana]
F01_transcript/45679	[C]	Energy production and conversion	Cellular Component: mitochondrial respiratory chain complex I (GO:0005747);; Biological Process: mitochondrial electron transport, NADH to ubiquinone (GO:0006120);; Biological Process: protein glycosylation (GO:0006486);; Biological Process: ubiquitin-dependent protein catabolic process (GO:0006511);; Molecular Function: NADH dehydrogenase (ubiquinone) activity (GO:0008137);; Molecular Function: …	K03940|1.62315e-116|eus:EUTSA_v10014642mg|hypothetical protein; K03940 NADH dehydrogenase (ubiquinone) Fe-S protein 7 [EC:1.6.5.3 1.6.99.3] (A)	ko00190:Oxidative phosphorylation	[C]	Energy production and conversion	NADH ubiquinone oxidoreductase, 20 Kd subunit	NADH dehydrogenase [ubiquinone] iron-sulfur protein 7, mitochondrial (Precursor) GN=At5g11770 OS=Arabidopsis thaliana (Mouse-ear cress) PE=2 SV=1	C	Energy production and conversion	hypothetical protein EUTSA_v10014642mg [Eutrema salsugineum]
F01_transcript/29246	[H]	Coenzyme transport and metabolism	Cellular Component: plasma membrane (GO:0005886);; Biological Process: ubiquinone biosynthetic process (GO:0006744);; Biological Process: embryo development (GO:0009790);; Cellular Component: integral component of membrane (GO:0016021);; Biological Process: methylglyoxal catabolic process to D-lactate (GO:0019243);; Molecular Function: 4-hydroxybenzoate nonaprenyltransferase activity (GO:0047293)…	K06125|0|eus:EUTSA_v10025345mg|hypothetical protein; K06125 4-hydroxybenzoate polyprenyltransferase [EC:2.5.1.39] (A)	ko00130:Ubiquinone and other terpenoid-quinone biosynthesis	[H]	Coenzyme transport and metabolism	UbiA prenyltransferase family	4-hydroxybenzoate polyprenyltransferase, mitochondrial (Precursor) GN=PPT1 OS=Arabidopsis thaliana (Mouse-ear cress) PE=2 SV=1	H	Coenzyme transport and metabolism	BnaC01g15470D [Brassica napus]
F01_transcript/32460	--	--	Biological Process: mitotic cell cycle (GO:0000278);; Biological Process: response to superoxide (GO:0000303);; Molecular Function: sequence-specific DNA binding transcription factor activity (GO:0003700);; Cellular Component: nucleus (GO:0005634);; Cellular Component: cytoplasm (GO:0005737);; Biological Process: RNA processing (GO:0006396);; Biological Process: sister chromatid cohesion (GO:0007…	K14431|5.79824e-159|crb:CARUB_v10001413mg|hypothetical protein; K14431 transcription factor TGA (A)	ko04075:Plant hormone signal transduction	--	--	Seed dormancy control;; bZIP transcription factor;; Basic region leucine zipper	Transcription factor TGA5 GN=MOJ9.13 OS=Arabidopsis thaliana (Mouse-ear cress) PE=1 SV=2	K	Transcription	PREDICTED: transcription factor TGA5 [Camelina sativa]
F01_transcript/18541	[RTKL]	--	Molecular Function: calmodulin-dependent protein kinase activity (GO:0004683);; Molecular Function: calcium ion binding (GO:0005509);; Molecular Function: protein binding (GO:0005515);; Molecular Function: ATP binding (GO:0005524);; Cellular Component: vacuole (GO:0005773);; Cellular Component: cytosol (GO:0005829);; Cellular Component: plasma membrane (GO:0005886);; Cellular Component: chloropla…	K13412|0|brp:103861422|calcium-dependent protein kinase 3-like; K13412 calcium-dependent protein kinase [EC:2.7.11.1] (A)	ko04626:Plant-pathogen interaction	[T]	Signal transduction mechanisms	Protein kinase domain;; EF hand;; EF-hand domain pair;; Protein tyrosine kinase;; EF-hand domain pair;; EF-hand domain;; EF hand;; Secreted protein acidic and rich in cysteine Ca binding region;; Cytoskeletal-regulatory complex EF hand;; Toprim-like;; Ca2+ insensitive EF hand	Calcium-dependent protein kinase 3 GN=F9D16.120 OS=Arabidopsis thaliana (Mouse-ear cress) PE=1 SV=1	T	Signal transduction mechanisms	BnaC07g50270D [Brassica napus]
F01_transcript/20911	[RTKL]	--	Molecular Function: protein serine/threonine kinase activity (GO:0004674);; Molecular Function: protein serine/threonine/tyrosine kinase activity (GO:0004712);; Molecular Function: ATP binding (GO:0005524);; Cellular Component: cytoplasm (GO:0005737);; Biological Process: regulation of signal transduction (GO:0009966);; Biological Process: protein autophosphorylation (GO:0046777);;	--	--	[T]	Signal transduction mechanisms	Protein tyrosine kinase;; Protein kinase domain;; Ankyrin repeats (3 copies);; Ankyrin repeat;; Ankyrin repeats (many copies);; Ankyrin repeats (many copies);; Ankyrin repeat	Serine/threonine-protein kinase CTR1 GN=CTR1 OS=Arabidopsis thaliana (Mouse-ear cress) PE=1 SV=1	T	Signal transduction mechanisms	Integrin-linked protein kinase family protein [Arabidopsis thaliana]
F01_transcript/11163	--	--	Molecular Function: DNA binding (GO:0003677);; Molecular Function: sequence-specific DNA binding transcription factor activity (GO:0003700);; Cellular Component: nucleus (GO:0005634);; Biological Process: regulation of transcription, DNA-templated (GO:0006355);;	--	--	--	--	AP2 domain	Ethylene-responsive transcription factor ERF118 GN=ERF118 OS=Arabidopsis thaliana (Mouse-ear cress) PE=2 SV=1	K	Transcription	hypothetical protein ARALYDRAFT_475977 [Arabidopsis lyrata subsp. lyrata]
F01_transcript/20748	--	--	Molecular Function: ubiquitin-protein transferase activity (GO:0004842);; Cellular Component: nucleus (GO:0005634);; Biological Process: lipid transport (GO:0006869);; Biological Process: protein ubiquitination (GO:0016567);; Biological Process: organ development (GO:0048513);;	--	--	--	--	F-box-like;; F-box domain	F-box/kelch-repeat protein At3g61590 GN=At3g61590 OS=Arabidopsis thaliana (Mouse-ear cress) PE=1 SV=1	S	Function unknown	hypothetical protein CARUB_v10017121mg, partial [Capsella rubella]
F01_transcript/22067	[R]	General function prediction only	Molecular Function: ATP-dependent peptidase activity (GO:0004176);; Cellular Component: nucleus (GO:0005634);; Biological Process: proteolysis (GO:0006508);; Molecular Function: zinc ion binding (GO:0008270);; Biological Process: isopentenyl diphosphate biosynthetic process, methylerythritol 4-phosphate pathway (GO:0019288);;	--	--	[O]	Posttranslational modification, protein turnover, chaperones	ATP-dependent protease La (LON) domain;; Zinc finger, C3HC4 type (RING finger);; Zinc finger, C3HC4 type (RING finger);; TPR repeat;; Ring finger domain;; Zinc finger, C3HC4 type (RING finger);; zinc-RING finger domain	Hsp70-Hsp90 organizing protein GN=HOP OS=Triticum aestivum (Wheat) PE=1 SV=1	O	Posttranslational modification, protein turnover, chaperones	hypothetical protein CARUB_v10008983mg [Capsella rubella]
F01_transcript/24862	[O]	Posttranslational modification, protein turnover, chaperones	Molecular Function: ATP binding (GO:0005524);; Cellular Component: cell wall (GO:0005618);; Cellular Component: nucleolus (GO:0005730);; Cellular Component: cytosol (GO:0005829);; Cellular Component: plasma membrane (GO:0005886);; Biological Process: protein folding (GO:0006457);; Biological Process: N-terminal protein myristoylation (GO:0006499);; Biological Process: response to heat (GO:0009408…	K09503|0|eus:EUTSA_v10010407mg|hypothetical protein; K09503 DnaJ homolog subfamily A member 2 (A)	ko04141:Protein processing in endoplasmic reticulum	[O]	Posttranslational modification, protein turnover, chaperones	DnaJ domain;; DnaJ C terminal domain;; DnaJ central domain	Chaperone protein dnaJ 3 (Precursor) GN=F26G5.60 OS=Arabidopsis thaliana (Mouse-ear cress) PE=1 SV=2	O	Posttranslational modification, protein turnover, chaperones	hypothetical protein EUTSA_v10010407mg [Eutrema salsugineum]
F01_transcript/43606	[R]	General function prediction only	Cellular Component: mitochondrion (GO:0005739);; Biological Process: microtubule nucleation (GO:0007020);; Biological Process: metabolic process (GO:0008152);; Cellular Component: chloroplast (GO:0009507);; Molecular Function: hydrolase activity (GO:0016787);;	K17623|0|crb:CARUB_v10005381mg|hypothetical protein; K17623 pseudouridine-5'-monophosphatase [EC:3.1.3.-] (A)	--	[R]	General function prediction only	Haloacid dehalogenase-like hydrolase;; haloacid dehalogenase-like hydrolase;; HAD-hyrolase-like	(DL)-glycerol-3-phosphatase 1 (Precursor) GN=GPP1 OS=Arabidopsis thaliana (Mouse-ear cress) PE=1 SV=1	S	Function unknown	hypothetical protein CARUB_v10005381mg [Capsella rubella]
F01_transcript/1173	--	--	Cellular Component: nucleus (GO:0005634);; Molecular Function: zinc ion binding (GO:0008270);;	--	--	[S]	Function unknown	GRAM domain;; C2 domain	C2 and GRAM domain-containing protein At1g03370 GN=At1g03370 OS=Arabidopsis thaliana (Mouse-ear cress) PE=2 SV=4	S	Function unknown	hypothetical protein CARUB_v10008175mg [Capsella rubella]
F01_transcript/46371	--	--	Biological Process: response to cold (GO:0009409);; Cellular Component: chloroplast thylakoid membrane (GO:0009535);; Biological Process: anthocyanin-containing compound biosynthetic process (GO:0009718);; Biological Process: response to sucrose (GO:0009744);; Biological Process: positive regulation of seed germination (GO:0010030);; Biological Process: photoprotection (GO:0010117);; Biological P…	--	--	--	--	Chlorophyll A-B binding protein	Early light-induced protein 1, chloroplastic (Precursor) GN=ELIP1 OS=Arabidopsis thaliana (Mouse-ear cress) PE=1 SV=1	S	Function unknown	hypothetical protein AALP_AA3G261100 [Arabis alpina]
F01_transcript/32594	--	--	Biological Process: pentose-phosphate shunt (GO:0006098);; Biological Process: rRNA processing (GO:0006364);; Cellular Component: chloroplast stromal thylakoid (GO:0009533);; Cellular Component: chloroplast thylakoid lumen (GO:0009543);; Biological Process: response to blue light (GO:0009637);; Biological Process: chloroplast relocation (GO:0009902);; Cellular Component: chloroplast envelope (GO:…	--	--	[R]	General function prediction only	Photosynthesis system II assembly factor YCF48	Photosystem II stability/assembly factor HCF136, chloroplastic (Precursor) GN=HCF136 OS=Arabidopsis thaliana (Mouse-ear cress) PE=1 SV=1	S	Function unknown	PREDICTED: photosystem II stability/assembly factor HCF136, chloroplastic-like [Camelina sativa]
F01_transcript/4464	[RTKL]	--	Molecular Function: protein serine/threonine kinase activity (GO:0004674);; Molecular Function: protein tyrosine kinase activity (GO:0004713);; Molecular Function: ATP binding (GO:0005524);; Cellular Component: extracellular region (GO:0005576);; Cellular Component: nucleus (GO:0005634);; Cellular Component: cytosol (GO:0005829);; Cellular Component: plasma membrane (GO:0005886);; Biological Proc…	--	--	--	--	Protein kinase domain;; Protein tyrosine kinase;; Leucine Rich repeats (2 copies);; Leucine Rich Repeat;; Leucine rich repeat;; Leucine rich repeat;; Leucine Rich repeat;; Leucine rich repeat N-terminal domain	Protein STRUBBELIG-RECEPTOR FAMILY 7 (Precursor) GN=SRF7 OS=Arabidopsis thaliana (Mouse-ear cress) PE=1 SV=1	S	Function unknown	PREDICTED: protein STRUBBELIG-RECEPTOR FAMILY 7 [Camelina sativa]
F01_transcript/50250	--	--	--	K18171|1.69411e-62|crb:CARUB_v10002336mg|hypothetical protein; K18171 COX assembly mitochondrial protein 1 (A)	--	[S]	Function unknown	Cytochrome c oxidase biogenesis protein Cmc1 like	--	S	Function unknown	hypothetical protein CARUB_v10002336mg [Capsella rubella]
F01_transcript/33834	--	--	Cellular Component: nucleus (GO:0005634);; Biological Process: embryo development (GO:0009790);; Biological Process: ovule development (GO:0048481);;	--	--	--	--	LIM-domain binding protein	Probable transcriptional regulator SLK3 GN=SLK3 OS=Arabidopsis thaliana (Mouse-ear cress) PE=3 SV=1	S	Function unknown	PREDICTED: probable transcriptional regulator SLK3 [Camelina sativa]
F01_transcript/49376	[J]	Translation, ribosomal structure and biogenesis	Biological Process: RNA methylation (GO:0001510);; Molecular Function: structural constituent of ribosome (GO:0003735);; Cellular Component: Golgi apparatus (GO:0005794);; Biological Process: translation (GO:0006412);; Cellular Component: cytosolic large ribosomal subunit (GO:0022625);; Biological Process: ribosome biogenesis (GO:0042254);;	K02901|8.44734e-89|eus:EUTSA_v10026541mg|hypothetical protein; K02901 large subunit ribosomal protein L27e (A)	ko03010:Ribosome	[J]	Translation, ribosomal structure and biogenesis	Ribosomal L27e protein family	60S ribosomal protein L27-3 GN=RPL27C OS=Arabidopsis thaliana (Mouse-ear cress) PE=2 SV=2	J	Translation, ribosomal structure and biogenesis	hypothetical protein AALP_AA3G254000 [Arabis alpina]
F01_transcript/21469	--	--	Cellular Component: mitochondrion (GO:0005739);; Cellular Component: chloroplast (GO:0009507);; Cellular Component: plastid chromosome (GO:0009508);; Biological Process: transcription from plastid promoter (GO:0042793);; Biological Process: positive regulation of transcription, DNA-templated (GO:0045893);;	--	--	[KR]	--	mTERF	--	S	Function unknown	PTAC15 [Arabidopsis lyrata subsp. lyrata]
F01_transcript/15526	[R]	General function prediction only	Molecular Function: nucleotide binding (GO:0000166);; Biological Process: mRNA splicing, via spliceosome (GO:0000398);; Molecular Function: RNA binding (GO:0003723);; Cellular Component: nucleus (GO:0005634);;	--	--	[A]	RNA processing and modification	RNA recognition motif. (a.k.a. RRM, RBD, or RNP domain);; RNA recognition motif (a.k.a. RRM, RBD, or RNP domain);; RNA recognition motif. (a.k.a. RRM, RBD, or RNP domain);; WW domain	Flowering time control protein FCA OS=Arabidopsis thaliana (Mouse-ear cress) PE=1 SV=2	S	Function unknown	hypothetical protein CARUB_v10023042mg [Capsella rubella]
F01_transcript/20143	[RTKL]	--	Molecular Function: protein serine/threonine kinase activity (GO:0004674);; Molecular Function: protein serine/threonine/tyrosine kinase activity (GO:0004712);; Molecular Function: ATP binding (GO:0005524);; Cellular Component: cytoplasm (GO:0005737);; Biological Process: regulation of signal transduction (GO:0009966);; Biological Process: protein autophosphorylation (GO:0046777);;	--	--	[T]	Signal transduction mechanisms	Protein tyrosine kinase;; Protein kinase domain;; Ankyrin repeats (3 copies);; Ankyrin repeat;; Ankyrin repeats (many copies);; Ankyrin repeats (many copies);; Ankyrin repeat	Serine/threonine-protein kinase HT1 GN=HT1 OS=Arabidopsis thaliana (Mouse-ear cress) PE=1 SV=1	T	Signal transduction mechanisms	Integrin-linked protein kinase family protein [Arabidopsis thaliana]
F01_transcript/9953	[RTKL]	--	Molecular Function: nucleotide binding (GO:0000166);; Molecular Function: calmodulin-dependent protein kinase activity (GO:0004683);; Cellular Component: nucleus (GO:0005634);; Cellular Component: cytosol (GO:0005829);; Cellular Component: plasma membrane (GO:0005886);; Biological Process: protein phosphorylation (GO:0006468);; Biological Process: amino acid transport (GO:0006865);; Biological Pr…	K13412|1.34629e-131|sbi:SORBI_04g031570|SORBIDRAFT_04g031570, Sb04g031570; hypothetical protein; K13412 calcium-dependent protein kinase [EC:2.7.11.1] (A)	ko04626:Plant-pathogen interaction	[T]	Signal transduction mechanisms	Protein kinase domain;; EF hand;; EF-hand domain pair;; EF-hand domain pair;; EF hand;; EF-hand domain;; Protein kinase domain;; EF hand;; EF-hand domain pair;; EF-hand domain pair	Calcium-dependent protein kinase 5 GN=CPK5 OS=Arabidopsis thaliana (Mouse-ear cress) PE=2 SV=1	T	Signal transduction mechanisms	Calcium-dependent protein kinase 4 [Morus notabilis]
F01_transcript/43537	[A]	RNA processing and modification	Biological Process: nuclear-transcribed mRNA poly(A) tail shortening (GO:0000289);; Biological Process: defense response to insect (GO:0002213);; Molecular Function: nucleic acid binding (GO:0003676);; Molecular Function: ribonuclease activity (GO:0004540);; Cellular Component: nucleus (GO:0005634);; Molecular Function: 3'-5' exonuclease activity (GO:0008408);; Biological Process: RNA modificatio…	K12581|0|aly:ARALYDRAFT_484842|hypothetical protein; K12581 CCR4-NOT transcription complex subunit 7/8 (A)	ko03018:RNA degradation	[A]	RNA processing and modification	CAF1 family ribonuclease	Probable CCR4-associated factor 1 homolog 9 GN=CAF1-9 OS=Arabidopsis thaliana (Mouse-ear cress) PE=2 SV=1	K	Transcription	hypothetical protein ARALYDRAFT_484842 [Arabidopsis lyrata subsp. lyrata]
F01_transcript/1435	[RTKL]	--	Molecular Function: protein serine/threonine kinase activity (GO:0004674);; Molecular Function: protein tyrosine kinase activity (GO:0004713);; Molecular Function: ATP binding (GO:0005524);; Cellular Component: extracellular region (GO:0005576);; Cellular Component: plasma membrane (GO:0005886);; Biological Process: protein phosphorylation (GO:0006468);; Biological Process: transmembrane receptor…	--	--	--	--	Protein tyrosine kinase;; Protein kinase domain;; Leucine Rich repeats (2 copies);; Leucine rich repeat;; Leucine Rich Repeat;; Leucine rich repeat N-terminal domain	Probable LRR receptor-like serine/threonine-protein kinase At1g06840 (Precursor) GN=At1g06840 OS=Arabidopsis thaliana (Mouse-ear cress) PE=2 SV=2	T	Signal transduction mechanisms	hypothetical protein CARUB_v10008222mg [Capsella rubella]
F01_transcript/10384	[E]	Amino acid transport and metabolism	Molecular Function: gamma-glutamyltransferase activity (GO:0003840);; Cellular Component: nucleus (GO:0005634);; Cellular Component: vacuole (GO:0005773);; Biological Process: glutathione catabolic process (GO:0006751);; Biological Process: xenobiotic metabolic process (GO:0006805);; Molecular Function: glutathione gamma-glutamylcysteinyltransferase activity (GO:0016756);;	K18592|0|eus:EUTSA_v10024658mg|hypothetical protein; K18592 gamma-glutamyltranspeptidase / glutathione hydrolase / leukotriene-C4 hydrolase [EC:2.3.2.2 3.4.19.13 3.4.19.14] (A)	ko00430:Taurine and hypotaurine metabolism;ko00460:Cyanoamino acid metabolism;ko00480:Glutathione metabolism;ko00590:Arachidonic acid metabolism	[E]	Amino acid transport and metabolism	Gamma-glutamyltranspeptidase;; Gamma-glutamyltranspeptidase	Gamma-glutamyltranspeptidase 3 GN=F17A13.30 OS=Arabidopsis thaliana (Mouse-ear cress) PE=2 SV=1	E	Amino acid transport and metabolism	hypothetical protein EUTSA_v10024658mg [Eutrema salsugineum]
F01_transcript/2324	--	--	Molecular Function: ubiquitin-protein transferase activity (GO:0004842);; Cellular Component: nucleus (GO:0005634);; Cellular Component: plasma membrane (GO:0005886);; Biological Process: trichome branching (GO:0010091);; Biological Process: vegetative to reproductive phase transition of meristem (GO:0010228);; Biological Process: protein desumoylation (GO:0016926);; Biological Process: DNA endor…	K10590|0|eus:EUTSA_v10024192mg|hypothetical protein; K10590 E3 ubiquitin-protein ligase TRIP12 [EC:6.3.2.19] (A)	ko04120:Ubiquitin mediated proteolysis	[O]	Posttranslational modification, protein turnover, chaperones	HECT-domain (ubiquitin-transferase)	E3 ubiquitin-protein ligase UPL3 GN=F20M13.160/F20M13.170 OS=Arabidopsis thaliana (Mouse-ear cress) PE=1 SV=1	O	Posttranslational modification, protein turnover, chaperones	PREDICTED: E3 ubiquitin-protein ligase UPL3-like isoform X1 [Camelina sativa]
F01_transcript/10439	--	--	Cellular Component: extracellular region (GO:0005576);; Cellular Component: plasma membrane (GO:0005886);; Biological Process: cytokinin metabolic process (GO:0009690);; Biological Process: cysteine biosynthetic process (GO:0019344);;	--	--	--	--	von Willebrand factor type A domain;; von Willebrand factor type A domain;; von Willebrand factor type A domain	--	S	Function unknown	hypothetical protein EUTSA_v10018177mg [Eutrema salsugineum]
F01_transcript/37577	[E]	Amino acid transport and metabolism	Molecular Function: ornithine carbamoyltransferase activity (GO:0004585);; Cellular Component: cytosol (GO:0005829);; Biological Process: purine nucleotide biosynthetic process (GO:0006164);; Biological Process: ornithine metabolic process (GO:0006591);; Cellular Component: chloroplast stroma (GO:0009570);; Molecular Function: amino acid binding (GO:0016597);; Biological Process: ovule developmen…	K00611|0|aly:ARALYDRAFT_476678|hypothetical protein; K00611 ornithine carbamoyltransferase [EC:2.1.3.3] (A)	ko00330:Arginine and proline metabolism;ko01230:Biosynthesis of amino acids	[E]	Amino acid transport and metabolism	Aspartate/ornithine carbamoyltransferase, Asp/Orn binding domain;; Aspartate/ornithine carbamoyltransferase, carbamoyl-P binding domain	Ornithine carbamoyltransferase, chloroplastic (Precursor) GN=OTC OS=Arabidopsis thaliana (Mouse-ear cress) PE=2 SV=2	E	Amino acid transport and metabolism	PREDICTED: ornithine carbamoyltransferase, chloroplastic-like [Camelina sativa]
F01_transcript/10785	--	--	Molecular Function: 1-phosphatidylinositol binding (GO:0005545);; Cellular Component: nucleus (GO:0005634);; Biological Process: membrane fusion (GO:0006944);; Cellular Component: clathrin coat (GO:0030118);; Molecular Function: clathrin binding (GO:0030276);; Biological Process: clathrin coat assembly (GO:0048268);;	--	--	[TU]	--	ANTH domain	Putative clathrin assembly protein At4g25940 GN=At4g25940 OS=Arabidopsis thaliana (Mouse-ear cress) PE=2 SV=1	U	Intracellular trafficking, secretion, and vesicular transport	hypothetical protein ARALYDRAFT_492223 [Arabidopsis lyrata subsp. lyrata]
F01_transcript/40528	--	--	Cellular Component: mitochondrion (GO:0005739);; Biological Process: proton-transporting ATP synthase complex assembly (GO:0043461);;	K07556|4.40012e-115|aly:ARALYDRAFT_493916|hypothetical protein; K07556 ATP synthase mitochondrial F1 complex assembly factor 2 (A)	--	[C]	Energy production and conversion	--	--	O	Posttranslational modification, protein turnover, chaperones	hypothetical protein ARALYDRAFT_493916 [Arabidopsis lyrata subsp. lyrata]
F01_transcript/16146	--	--	Biological Process: terpenoid biosynthetic process (GO:0016114);;	--	--	--	--	Leucine Rich repeat	--	S	Function unknown	RNI-like superfamily protein [Arabidopsis thaliana]
F01_transcript/38894	--	--	Cellular Component: extracellular region (GO:0005576);; Cellular Component: chloroplast (GO:0009507);; Biological Process: actin filament-based movement (GO:0030048);;	--	--	--	--	F-box domain	F-box protein At2g32560 GN=At2g32560 OS=Arabidopsis thaliana (Mouse-ear cress) PE=2 SV=1	S	Function unknown	F-box protein [Arabidopsis thaliana]
F01_transcript/11100	[R]	General function prediction only	Molecular Function: translation initiation factor activity (GO:0003743);; Cellular Component: cytosol (GO:0005829);; Cellular Component: plasma membrane (GO:0005886);; Biological Process: translational initiation (GO:0006413);;	K15026|0|aly:ARALYDRAFT_476449|hypothetical protein; K15026 translation initiation factor 2A (A)	--	[J]	Translation, ribosomal structure and biogenesis	Eukaryotic translation initiation factor eIF2A	--	J	Translation, ribosomal structure and biogenesis	eukaryotic translation initiation factor eIF2A-like protein [Arabidopsis thaliana]
F01_transcript/11611	--	--	Molecular Function: DNA binding (GO:0003677);; Cellular Component: nucleus (GO:0005634);;	--	--	[K]	Transcription	Bromodomain	Transcription factor GTE10 GN=K9H21.2/K9H21.3 OS=Arabidopsis thaliana (Mouse-ear cress) PE=1 SV=2	BK	--	hypothetical protein CARUB_v10020024mg [Capsella rubella]
F01_transcript/1034	--	--	Biological Process: nuclear-transcribed mRNA catabolic process (GO:0000956);; Molecular Function: DNA binding (GO:0003677);; Molecular Function: RNA binding (GO:0003723);; Cellular Component: nucleus (GO:0005634);; Biological Process: protein N-linked glycosylation (GO:0006487);;	--	--	--	--	Agenet domain;; BAH domain	--	S	Function unknown	hypothetical protein ARALYDRAFT_495647 [Arabidopsis lyrata subsp. lyrata]
F01_transcript/11388	--	--	Cellular Component: nucleus (GO:0005634);; Cellular Component: membrane (GO:0016020);;	--	--	--	--	--	--	S	Function unknown	hypothetical protein ARALYDRAFT_494617 [Arabidopsis lyrata subsp. lyrata]
F01_transcript/50772	--	--	Cellular Component: extracellular region (GO:0005576);; Biological Process: systemic acquired resistance (GO:0009627);; Biological Process: regulation of defense response (GO:0031347);; Biological Process: response to karrikin (GO:0080167);;	--	--	--	--	--	--	S	Function unknown	PREDICTED: uncharacterized protein LOC104756979 [Camelina sativa]
F01_transcript/41507	--	--	Molecular Function: zinc ion transmembrane transporter activity (GO:0005385);; Cellular Component: plasma membrane (GO:0005886);; Biological Process: response to nematode (GO:0009624);; Cellular Component: integral component of membrane (GO:0016021);; Biological Process: zinc ion transmembrane transport (GO:0071577);;	--	--	[P]	Inorganic ion transport and metabolism	ZIP Zinc transporter	Zinc transporter 6, chloroplastic (Precursor) GN=ZIP6 OS=Arabidopsis thaliana (Mouse-ear cress) PE=3 SV=1	P	Inorganic ion transport and metabolism	hypothetical protein CARUB_v10023566mg [Capsella rubella]
F01_transcript/29200	--	--	Cellular Component: Golgi apparatus (GO:0005794);; Molecular Function: galactoside 2-alpha-L-fucosyltransferase activity (GO:0008107);; Cellular Component: membrane (GO:0016020);; Biological Process: fucosylation (GO:0036065);; Biological Process: cell wall biogenesis (GO:0042546);;	K13681|0|ath:AT1G74420|FUT3; fucosyltransferase 3; K13681 xyloglucan fucosyltransferase [EC:2.4.1.-] (A)	--	--	--	Xyloglucan fucosyltransferase	Fucosyltransferase 3 GN=FUT3 OS=Arabidopsis thaliana (Mouse-ear cress) PE=2 SV=3	O	Posttranslational modification, protein turnover, chaperones	fucosyltransferase 3 [Arabidopsis thaliana]
F01_transcript/9535	[I]	Lipid transport and metabolism	Molecular Function: DNA binding (GO:0003677);; Molecular Function: diacylglycerol O-acyltransferase activity (GO:0004144);; Molecular Function: transposase activity (GO:0004803);; Cellular Component: nucleus (GO:0005634);; Cellular Component: endoplasmic reticulum membrane (GO:0005789);; Biological Process: carbohydrate metabolic process (GO:0005975);; Biological Process: transposition, DNA-media…	K11155|0|ath:AT2G19450|TAG1; diacylglycerol O-acyltransferase 1; K11155 diacylglycerol O-acyltransferase 1 [EC:2.3.1.20 2.3.1.75 2.3.1.76] (A)	ko00561:Glycerolipid metabolism	[I]	Lipid transport and metabolism	MBOAT, membrane-bound O-acyltransferase family	Diacylglycerol O-acyltransferase 1 GN=F3P11.5 OS=Arabidopsis thaliana (Mouse-ear cress) PE=1 SV=2	I	Lipid transport and metabolism	diacylglycerol O-acyltransferase 1 [Arabidopsis thaliana]
F01_transcript/820	[J]	Translation, ribosomal structure and biogenesis	Molecular Function: translation elongation factor activity (GO:0003746);; Molecular Function: GTPase activity (GO:0003924);; Molecular Function: GTP binding (GO:0005525);; Cellular Component: cell wall (GO:0005618);; Cellular Component: nucleolus (GO:0005730);; Cellular Component: cytosol (GO:0005829);; Cellular Component: plasma membrane (GO:0005886);; Biological Process: GTP catabolic process (…	K12852|0|aly:ARALYDRAFT_470642|hypothetical protein; K12852 116 kDa U5 small nuclear ribonucleoprotein component (A)	ko03040:Spliceosome	[J]	Translation, ribosomal structure and biogenesis	Elongation factor Tu GTP binding domain;; Elongation factor G, domain IV;; Elongation factor G C-terminus;; Elongation factor Tu domain 2;; 50S ribosome-binding GTPase	Elongation factor 2 OS=Beta vulgaris (Sugar beet) PE=2 SV=1	J	Translation, ribosomal structure and biogenesis	hypothetical protein ARALYDRAFT_470642 [Arabidopsis lyrata subsp. lyrata]
F01_transcript/28975	--	--	Cellular Component: nucleus (GO:0005634);; Biological Process: methylation-dependent chromatin silencing (GO:0006346);; Biological Process: chromatin silencing by small RNA (GO:0031048);; Biological Process: histone H3-K9 methylation (GO:0051567);;	--	--	--	--	Histone chaperone domain CHZ	--	S	Function unknown	hypothetical protein EUTSA_v10011453mg [Eutrema salsugineum]
F01_transcript/1074	[L]	Replication, recombination and repair	Biological Process: mitotic G2 phase (GO:0000085);; Biological Process: mRNA splicing, via spliceosome (GO:0000398);; Biological Process: double-strand break repair via homologous recombination (GO:0000724);; Biological Process: karyogamy (GO:0000741);; Molecular Function: nucleic acid binding (GO:0003676);; Molecular Function: ATP binding (GO:0005524);; Cellular Component: nucleus (GO:0005634);;…	K12598|0|ath:AT1G59760|putative RNA helicase MTR4; K12598 ATP-dependent RNA helicase DOB1 [EC:3.6.4.13] (A)	ko03018:RNA degradation	[A]	RNA processing and modification	rRNA-processing arch domain;; DSHCT (NUC185) domain;; DEAD/DEAH box helicase;; Helicase conserved C-terminal domain;; Type III restriction enzyme, res subunit	DEAD-box ATP-dependent RNA helicase ISE2, chloroplastic (Precursor) GN=F20P5.20 OS=Arabidopsis thaliana (Mouse-ear cress) PE=1 SV=2	L	Replication, recombination and repair	putative RNA helicase MTR4 [Arabidopsis thaliana]
F01_transcript/43145	[O]	Posttranslational modification, protein turnover, chaperones	Molecular Function: ubiquitin-protein transferase activity (GO:0004842);; Biological Process: ubiquitin-dependent protein catabolic process (GO:0006511);; Biological Process: protein ubiquitination (GO:0016567);;	K04554|3.08999e-151|aly:ARALYDRAFT_471931|UBC34; ubiquitin-conjugating enzyme 32; K04554 ubiquitin-conjugating enzyme E2 J2 [EC:6.3.2.19] (A)	ko04120:Ubiquitin mediated proteolysis;ko04141:Protein processing in endoplasmic reticulum	[O]	Posttranslational modification, protein turnover, chaperones	Ubiquitin-conjugating enzyme;; RWD domain	Ubiquitin-conjugating enzyme E2 34 GN=UBC34 OS=Arabidopsis thaliana (Mouse-ear cress) PE=2 SV=1	O	Posttranslational modification, protein turnover, chaperones	ubiquitin-conjugating enzyme 32 [Arabidopsis lyrata subsp. lyrata]
F01_transcript/8884	--	--	Molecular Function: sequence-specific DNA binding transcription factor activity (GO:0003700);; Cellular Component: nucleus (GO:0005634);; Cellular Component: cytosol (GO:0005829);; Biological Process: regulation of transcription, DNA-templated (GO:0006355);; Biological Process: response to xenobiotic stimulus (GO:0009410);; Biological Process: endoplasmic reticulum unfolded protein response (GO:0…	--	--	--	--	Basic region leucine zipper;; bZIP transcription factor	Transcription factor RF2a OS=Oryza sativa subsp. japonica (Rice) PE=1 SV=1	K	Transcription	predicted protein [Arabidopsis lyrata subsp. lyrata]
F01_transcript/38899	--	--	Biological Process: MAPK cascade (GO:0000165);; Molecular Function: sequence-specific DNA binding transcription factor activity (GO:0003700);; Cellular Component: nucleus (GO:0005634);; Biological Process: protein targeting to membrane (GO:0006612);; Molecular Function: zinc ion binding (GO:0008270);; Biological Process: response to bacterium (GO:0009617);; Biological Process: systemic acquired r…	--	--	[K]	Transcription	CCT motif;; B-box zinc finger	Zinc finger protein CONSTANS-LIKE 4 GN=COL4 OS=Arabidopsis thaliana (Mouse-ear cress) PE=2 SV=2	K	Transcription	zinc finger protein CONSTANS-LIKE 4 [Arabidopsis thaliana]
F01_transcript/50944	--	--	Cellular Component: nucleosome (GO:0000786);; Molecular Function: DNA binding (GO:0003677);; Cellular Component: nucleus (GO:0005634);; Biological Process: nucleosome assembly (GO:0006334);; Molecular Function: protein heterodimerization activity (GO:0046982);;	K11252|1.19469e-22|aly:ARALYDRAFT_912258|hypothetical protein; K11252 histone H2B (A)	--	[B]	Chromatin structure and dynamics	--	Histone H2B.5 OS=Triticum aestivum (Wheat) PE=1 SV=3	B	Chromatin structure and dynamics	hypothetical protein ARALYDRAFT_912258 [Arabidopsis lyrata subsp. lyrata]
F01_transcript/36241	--	--	Cellular Component: cytoplasm (GO:0005737);; Biological Process: plant-type cell wall cellulose metabolic process (GO:0052541);; Biological Process: cell wall pectin metabolic process (GO:0052546);;	--	--	[S]	Function unknown	--	--	S	Function unknown	neurofilament protein-related protein [Arabidopsis thaliana]
F01_transcript/1109	[J]	Translation, ribosomal structure and biogenesis	Molecular Function: mRNA binding (GO:0003729);; Cellular Component: vacuole (GO:0005773);; Cellular Component: cytosol (GO:0005829);; Biological Process: protein N-linked glycosylation (GO:0006487);;	K17943|0|crb:CARUB_v10012910mg|hypothetical protein; K17943 pumilio RNA-binding family (A)	--	[J]	Translation, ribosomal structure and biogenesis	Pumilio-family RNA binding repeat	Pumilio homolog 5 GN=APUM5 OS=Arabidopsis thaliana (Mouse-ear cress) PE=1 SV=2	J	Translation, ribosomal structure and biogenesis	hypothetical protein CARUB_v10012910mg [Capsella rubella]
F01_transcript/20598	--	--	Cellular Component: plasma membrane (GO:0005886);; Molecular Function: zinc ion binding (GO:0008270);;	K16675|0|eus:EUTSA_v10004226mg|hypothetical protein; K16675 palmitoyltransferase ZDHHC9/14/18 [EC:2.3.1.225] (A)	--	[R]	General function prediction only	DHHC palmitoyltransferase	Probable protein S-acyltransferase 7 GN=PAT07 OS=Arabidopsis thaliana (Mouse-ear cress) PE=1 SV=1	S	Function unknown	hypothetical protein EUTSA_v10004226mg [Eutrema salsugineum]
F01_transcript/20618	[I]	Lipid transport and metabolism	Molecular Function: acetyl-CoA C-acyltransferase activity (GO:0003988);; Cellular Component: peroxisome (GO:0005777);; Biological Process: anthocyanin-containing compound biosynthetic process (GO:0009718);; Biological Process: response to sucrose (GO:0009744);; Biological Process: response to UV-B (GO:0010224);; Biological Process: fatty acid oxidation (GO:0019395);;	K07513|0|ath:AT5G48880|PKT2; 3-keto-acyl-CoA thiolase 2; K07513 acetyl-CoA acyltransferase 1 [EC:2.3.1.16] (A)	ko00071:Fatty acid degradation;ko00280:Valine, leucine and isoleucine degradation;ko00592:alpha-Linolenic acid metabolism;ko01040:Biosynthesis of unsaturated fatty acids;ko01212:Fatty acid metabolism;ko04146:Peroxisome	[I]	Lipid transport and metabolism	Thiolase, N-terminal domain;; Thiolase, C-terminal domain;; Thiolase, C-terminal domain	3-ketoacyl-CoA thiolase 5, peroxisomal (Precursor) GN=KAT5 OS=Arabidopsis thaliana (Mouse-ear cress) PE=2 SV=2	I	Lipid transport and metabolism	3-keto-acyl-CoA thiolase 2 [Arabidopsis thaliana]
F01_transcript/49612	--	--	Cellular Component: mitochondrial respiratory chain complex III (GO:0005750);; Cellular Component: mitochondrial proton-transporting ATP synthase complex (GO:0005753);; Cellular Component: Golgi apparatus (GO:0005794);; Cellular Component: plastid (GO:0009536);; Biological Process: photorespiration (GO:0009853);; Molecular Function: hydrolase activity (GO:0016787);;	--	--	--	--	--	--	S	Function unknown	hypothetical protein EUTSA_v10015813mg [Eutrema salsugineum]
F01_transcript/21050	--	--	Cellular Component: nucleus (GO:0005634);; Cellular Component: integral component of mitochondrial outer membrane (GO:0031307);;	K07277|8.54644e-118|brp:103859376|sorting and assembly machinery component 50 homolog B-like; K07277 outer membrane protein insertion porin family (A)	--	[R]	General function prediction only	Surface antigen variable number repeat;; Surface antigen	--	M	Cell wall/membrane/envelope biogenesis	BnaA10g24940D [Brassica napus]
F01_transcript/46222	[O]	Posttranslational modification, protein turnover, chaperones	Molecular Function: threonine-type endopeptidase activity (GO:0004298);; Cellular Component: vacuole (GO:0005773);; Biological Process: gluconeogenesis (GO:0006094);; Biological Process: glycolytic process (GO:0006096);; Biological Process: ubiquitin-dependent protein catabolic process (GO:0006511);; Biological Process: response to salt stress (GO:0009651);; Cellular Component: proteasome core co…	K02728|4.59432e-159|eus:EUTSA_v10021384mg|hypothetical protein; K02728 20S proteasome subunit alpha 3 [EC:3.4.25.1] (A)	ko03050:Proteasome	[O]	Posttranslational modification, protein turnover, chaperones	Proteasome subunit	Proteasome subunit alpha type-4-A GN=MKA23.2 OS=Arabidopsis thaliana (Mouse-ear cress) PE=1 SV=1	O	Posttranslational modification, protein turnover, chaperones	hypothetical protein EUTSA_v10021384mg [Eutrema salsugineum]
F01_transcript/4511	[P]	Inorganic ion transport and metabolism	Biological Process: maltose metabolic process (GO:0000023);; Cellular Component: nucleus (GO:0005634);; Cellular Component: chloroplast envelope (GO:0009941);; Biological Process: starch biosynthetic process (GO:0019252);;	--	--	--	--	Protein of unknown function (DUF1012)	Putative ion channel POLLUX-like 1 GN=At5g02940 OS=Arabidopsis thaliana (Mouse-ear cress) PE=2 SV=1	P	Inorganic ion transport and metabolism	uncharacterized protein [Arabidopsis thaliana]
F01_transcript/5283	[RTKL]	--	Molecular Function: protein serine/threonine kinase activity (GO:0004674);; Molecular Function: ATP binding (GO:0005524);; Cellular Component: plasma membrane (GO:0005886);; Biological Process: response to bacterium (GO:0009617);; Biological Process: innate immune response (GO:0045087);; Biological Process: protein autophosphorylation (GO:0046777);;	--	--	[T]	Signal transduction mechanisms	Protein tyrosine kinase;; Protein kinase domain;; Phosphotransferase enzyme family;; Wall-associated receptor kinase C-terminal	Probable serine/threonine-protein kinase At1g18390 (Precursor) GN=At1g18390 OS=Arabidopsis thaliana (Mouse-ear cress) PE=2 SV=2	T	Signal transduction mechanisms	serine/threonine protein kinase family protein [Arabidopsis lyrata subsp. lyrata]
F01_transcript/14380	--	--	Cellular Component: mitochondrion (GO:0005739);; Biological Process: regulation of meristem growth (GO:0010075);; Biological Process: mRNA modification (GO:0016556);;	--	--	[R]	General function prediction only	PPR repeat;; PPR repeat family;; Pentatricopeptide repeat domain;; PPR repeat;; DYW family of nucleic acid deaminases	Pentatricopeptide repeat-containing protein At1g31920 GN=PCMP-H11 OS=Arabidopsis thaliana (Mouse-ear cress) PE=2 SV=1	S	Function unknown	hypothetical protein AALP_AA1G324700 [Arabis alpina]
F01_transcript/24899	[E]	Amino acid transport and metabolism	Molecular Function: transporter activity (GO:0005215);; Biological Process: oligopeptide transport (GO:0006857);; Cellular Component: integral component of membrane (GO:0016021);;	K14638|0|aly:ARALYDRAFT_339434|proton-dependent oligopeptide transport family protein; K14638 solute carrier family 15 (peptide/histidine transporter), member 3/4 (A)	--	[E]	Amino acid transport and metabolism	POT family	Protein NRT1/ PTR FAMILY 5.11 GN=NPF5.11 OS=Arabidopsis thaliana (Mouse-ear cress) PE=2 SV=1	E	Amino acid transport and metabolism	PREDICTED: protein NRT1/ PTR FAMILY 5.11-like [Camelina sativa]
F01_transcript/8609	[S]	Function unknown	Cellular Component: vacuolar membrane (GO:0005774);; Biological Process: oligopeptide transport (GO:0006857);; Cellular Component: chloroplast (GO:0009507);; Molecular Function: oligopeptide transporter activity (GO:0015198);; Biological Process: transmembrane transport (GO:0055085);;	--	--	--	--	OPT oligopeptide transporter protein	Probable metal-nicotianamine transporter YSL6 GN=YSL6 OS=Arabidopsis thaliana (Mouse-ear cress) PE=2 SV=2	S	Function unknown	hypothetical protein CARUB_v10016778mg [Capsella rubella]
F01_transcript/43307	[J]	Translation, ribosomal structure and biogenesis	Biological Process: RNA methylation (GO:0001510);; Molecular Function: structural constituent of ribosome (GO:0003735);; Cellular Component: nucleolus (GO:0005730);; Cellular Component: vacuolar membrane (GO:0005774);; Cellular Component: Golgi apparatus (GO:0005794);; Biological Process: translation (GO:0006412);; Cellular Component: plasmodesma (GO:0009506);; Cellular Component: chloroplast (GO…	K02936|3.96585e-156|crb:CARUB_v10023573mg|hypothetical protein; K02936 large subunit ribosomal protein L7Ae (A)	ko03010:Ribosome	[J]	Translation, ribosomal structure and biogenesis	Ribosomal protein L7Ae/L30e/S12e/Gadd45 family	60S ribosomal protein L7a-1 GN=RPL7AA OS=Arabidopsis thaliana (Mouse-ear cress) PE=1 SV=2	J	Translation, ribosomal structure and biogenesis	hypothetical protein CARUB_v10023573mg [Capsella rubella]
F01_transcript/153	[RTKL]	--	Molecular Function: protein serine/threonine kinase activity (GO:0004674);; Molecular Function: ATP binding (GO:0005524);; Cellular Component: plasma membrane (GO:0005886);; Biological Process: protein phosphorylation (GO:0006468);; Biological Process: protein glycosylation (GO:0006486);; Cellular Component: integral component of membrane (GO:0016021);;	--	--	--	--	Leucine Rich repeats (2 copies);; Leucine Rich Repeat;; Leucine rich repeat;; Leucine Rich repeat;; Leucine rich repeat;; Protein kinase domain;; Protein tyrosine kinase	Probable leucine-rich repeat receptor-like protein kinase At2g33170 (Precursor) GN=At2g33170 OS=Arabidopsis thaliana (Mouse-ear cress) PE=2 SV=1	S	Function unknown	putative leucine-rich repeat receptor-like protein kinase [Arabidopsis thaliana]
F01_transcript/16589	[G]	Carbohydrate transport and metabolism	Molecular Function: magnesium ion binding (GO:0000287);; Molecular Function: pyruvate kinase activity (GO:0004743);; Cellular Component: cytosol (GO:0005829);; Biological Process: gluconeogenesis (GO:0006094);; Biological Process: glycolytic process (GO:0006096);; Biological Process: amino acid transport (GO:0006865);; Biological Process: cytoskeleton organization (GO:0007010);; Biological Proces…	K00873|0|crb:CARUB_v10026152mg|hypothetical protein; K00873 pyruvate kinase [EC:2.7.1.40] (A)	ko00010:Glycolysis / Gluconeogenesis;ko00230:Purine metabolism;ko00620:Pyruvate metabolism;ko01200:Carbon metabolism;ko01230:Biosynthesis of amino acids	[G]	Carbohydrate transport and metabolism	Pyruvate kinase, barrel domain;; Pyruvate kinase, alpha/beta domain;; Pyruvate kinase, barrel domain;; Pyruvate kinase, barrel domain	Probable pyruvate kinase, cytosolic isozyme GN=At4g26390 OS=Arabidopsis thaliana (Mouse-ear cress) PE=3 SV=1	G	Carbohydrate transport and metabolism	hypothetical protein CARUB_v10026152mg, partial [Capsella rubella]
F01_transcript/30562	--	--	Molecular Function: catalytic activity (GO:0003824);; Cellular Component: endosome (GO:0005768);; Cellular Component: Golgi apparatus (GO:0005794);; Cellular Component: trans-Golgi network (GO:0005802);; Biological Process: metabolic process (GO:0008152);; Cellular Component: membrane (GO:0016020);;	--	--	[GMW]	--	Exostosin family	Probable glucuronoxylan glucuronosyltransferase F8H GN=F8H OS=Arabidopsis thaliana (Mouse-ear cress) PE=2 SV=1	S	Function unknown	Exostosin family protein [Arabidopsis thaliana]
F01_transcript/20024	--	--	Molecular Function: DNA binding (GO:0003677);; Biological Process: chromatin assembly or disassembly (GO:0006333);; Biological Process: protein import into nucleus (GO:0006606);;	--	--	--	--	--	--	S	Function unknown	DNA binding protein [Arabidopsis thaliana]
F01_transcript/20176	[Q]	Secondary metabolites biosynthesis, transport and catabolism	Molecular Function: monooxygenase activity (GO:0004497);; Molecular Function: iron ion binding (GO:0005506);; Molecular Function: electron carrier activity (GO:0009055);; Cellular Component: chloroplast (GO:0009507);; Biological Process: response to zinc ion (GO:0010043);; Molecular Function: oxidoreductase activity, acting on paired donors, with incorporation or reduction of molecular oxygen (GO…	K00517|0|aly:ARALYDRAFT_913264|CYP82C4; K00517 [EC:1.14.-.-] (A)	ko00903:Limonene and pinene degradation;ko00945:Stilbenoid, diarylheptanoid and gingerol biosynthesis	[Q]	Secondary metabolites biosynthesis, transport and catabolism	Cytochrome P450	Cytochrome P450 82C4 GN=CYP82C4 OS=Arabidopsis thaliana (Mouse-ear cress) PE=2 SV=1	Q	Secondary metabolites biosynthesis, transport and catabolism	CYP82C4 [Arabidopsis lyrata subsp. lyrata]
F01_transcript/17136	[C]	Energy production and conversion	Biological Process: meiotic DNA double-strand break processing (GO:0000706);; Molecular Function: 3-hydroxybutyrate dehydrogenase activity (GO:0003858);; Molecular Function: glutathione-disulfide reductase activity (GO:0004362);; Molecular Function: phosphogluconate dehydrogenase (decarboxylating) activity (GO:0004616);; Cellular Component: nucleus (GO:0005634);; Cellular Component: mitochondrion…	K00383|0|eus:EUTSA_v10002792mg|hypothetical protein; K00383 glutathione reductase (NADPH) [EC:1.8.1.7] (A)	ko00480:Glutathione metabolism	[Q]	Secondary metabolites biosynthesis, transport and catabolism	Pyridine nucleotide-disulphide oxidoreductase;; Pyridine nucleotide-disulphide oxidoreductase, dimerisation domain;; Pyridine nucleotide-disulphide oxidoreductase;; Pyridine nucleotide-disulphide oxidoreductase;; FAD dependent oxidoreductase;; Glucose inhibited division protein A	Glutathione reductase, cytosolic GN=At3g24170 OS=Arabidopsis thaliana (Mouse-ear cress) PE=2 SV=1	C	Energy production and conversion	PREDICTED: glutathione reductase, cytosolic [Camelina sativa]
F01_transcript/18656	--	--	Cellular Component: nucleus (GO:0005634);;	--	--	--	--	SAM domain (Sterile alpha motif);; SAM domain (Sterile alpha motif)	--	S	Function unknown	hypothetical protein ARALYDRAFT_341309 [Arabidopsis lyrata subsp. lyrata]
F01_transcript/45531	[U]	Intracellular trafficking, secretion, and vesicular transport	Cellular Component: Golgi apparatus (GO:0005794);; Biological Process: ER to Golgi vesicle-mediated transport (GO:0006888);; Biological Process: cellulose biosynthetic process (GO:0030244);;	--	--	[U]	Intracellular trafficking, secretion, and vesicular transport	Transport protein particle (TRAPP) component	--	U	Intracellular trafficking, secretion, and vesicular transport	transport protein particle (TRAPP) component [Arabidopsis thaliana]
F01_transcript/44722	[J]	Translation, ribosomal structure and biogenesis	Molecular Function: structural constituent of ribosome (GO:0003735);; Cellular Component: ribosome (GO:0005840);; Biological Process: translation (GO:0006412);; Cellular Component: chloroplast stroma (GO:0009570);; Biological Process: embryo development ending in seed dormancy (GO:0009793);; Cellular Component: chloroplast envelope (GO:0009941);; Biological Process: thylakoid membrane organizatio…	K02884|2.49562e-103|crb:CARUB_v10005667mg|hypothetical protein; K02884 large subunit ribosomal protein L19 (A)	ko03010:Ribosome	[J]	Translation, ribosomal structure and biogenesis	Ribosomal protein L19	50S ribosomal protein L19-1, chloroplastic (Precursor) GN=At4g17560 OS=Arabidopsis thaliana (Mouse-ear cress) PE=2 SV=1	J	Translation, ribosomal structure and biogenesis	hypothetical protein CARUB_v10005667mg [Capsella rubella]
F01_transcript/30861	--	--	Molecular Function: DNA binding (GO:0003677);; Cellular Component: nucleoplasm (GO:0005654);; Biological Process: regulation of transcription, DNA-templated (GO:0006355);; Biological Process: regulation of flower development (GO:0009909);; Biological Process: vernalization response (GO:0010048);;	--	--	--	--	B3 DNA binding domain	B3 domain-containing transcription factor VRN1 GN=VRN1 OS=Arabidopsis thaliana (Mouse-ear cress) PE=1 SV=1	K	Transcription	hypothetical protein ARALYDRAFT_479415 [Arabidopsis lyrata subsp. lyrata]
F01_transcript/26524	[LR]	--	Molecular Function: magnesium ion binding (GO:0000287);; Cellular Component: cytoplasmic mRNA processing body (GO:0000932);; Molecular Function: mRNA binding (GO:0003729);; Cellular Component: nucleus (GO:0005634);; Biological Process: fatty acid beta-oxidation (GO:0006635);; Biological Process: primary shoot apical meristem specification (GO:0010072);; Biological Process: posttranscriptional gen…	K12613|0|aly:ARALYDRAFT_488176|hypothetical protein; K12613 mRNA-decapping enzyme subunit 2 [EC:3.6.1.62] (A)	ko03018:RNA degradation	[A]	RNA processing and modification	Dcp2, box A domain;; NUDIX domain	mRNA-decapping enzyme subunit 2 GN=MSH12.3 OS=Arabidopsis thaliana (Mouse-ear cress) PE=1 SV=1	L	Replication, recombination and repair	PREDICTED: mRNA-decapping enzyme subunit 2 isoform X2 [Camelina sativa]
F01_transcript/43873	[A]	RNA processing and modification	Biological Process: MAPK cascade (GO:0000165);; Biological Process: nuclear-transcribed mRNA poly(A) tail shortening (GO:0000289);; Biological Process: respiratory burst involved in defense response (GO:0002679);; Molecular Function: nucleic acid binding (GO:0003676);; Molecular Function: ribonuclease activity (GO:0004540);; Cellular Component: nucleus (GO:0005634);; Molecular Function: 3'-5' exo…	K12581|2.80845e-175|eus:EUTSA_v10014297mg|hypothetical protein; K12581 CCR4-NOT transcription complex subunit 7/8 (A)	ko03018:RNA degradation	[A]	RNA processing and modification	CAF1 family ribonuclease	Probable CCR4-associated factor 1 homolog 11 GN=CAF1-11 OS=Arabidopsis thaliana (Mouse-ear cress) PE=2 SV=1	K	Transcription	hypothetical protein EUTSA_v10014297mg [Eutrema salsugineum]
F01_transcript/24752	[H]	Coenzyme transport and metabolism	Molecular Function: tetrahydrofolylpolyglutamate synthase activity (GO:0004326);; Molecular Function: ATP binding (GO:0005524);; Cellular Component: cytosol (GO:0005829);; Biological Process: one-carbon metabolic process (GO:0006730);; Biological Process: tetrahydrofolylpolyglutamate biosynthetic process (GO:0046901);;	K01930|0|ath:AT3G55630|DFD; folylpolyglutamate synthase 3; K01930 folylpolyglutamate synthase [EC:6.3.2.17] (A)	ko00790:Folate biosynthesis	[H]	Coenzyme transport and metabolism	Mur ligase middle domain	Folylpolyglutamate synthase {ECO:0000250|UniProtKB:Q05932, ECO:0000312|EMBL:CAC82079.1} GN=F1I16_40 OS=Arabidopsis thaliana (Mouse-ear cress) PE=1 SV=1	H	Coenzyme transport and metabolism	hypothetical protein ARALYDRAFT_485991 [Arabidopsis lyrata subsp. lyrata]
F01_transcript/17293	[R]	General function prediction only	Molecular Function: transporter activity (GO:0005215);; Cellular Component: nucleus (GO:0005634);; Cellular Component: cytosol (GO:0005829);; Cellular Component: plasma membrane (GO:0005886);; Biological Process: transport (GO:0006810);; Biological Process: cell communication (GO:0007154);; Cellular Component: plastid (GO:0009536);; Molecular Function: transferase activity, transferring phosphoru…	K08869|0|pop:POPTR_0008s06780g|POPTRDRAFT_564017; ABC1 family protein; K08869 aarF domain-containing kinase (A)	--	[R]	General function prediction only	ABC1 family;; ABC1 family	Putative ABC1 protein At2g40090 (Precursor) GN=At2g40090 OS=Arabidopsis thaliana (Mouse-ear cress) PE=2 SV=2	S	Function unknown	hypothetical protein JCGZ_01276 [Jatropha curcas]
F01_transcript/49031	--	--	Molecular Function: copper ion binding (GO:0005507);; Molecular Function: calcium ion binding (GO:0005509);; Molecular Function: protein binding (GO:0005515);; Cellular Component: extracellular region (GO:0005576);; Cellular Component: nucleus (GO:0005634);; Cellular Component: cytosol (GO:0005829);; Cellular Component: plasma membrane (GO:0005886);; Biological Process: protein folding (GO:000645…	--	--	[ZD]	--	EF-hand domain pair	Calcium-binding protein PBP1 GN=F24B18.11 OS=Arabidopsis thaliana (Mouse-ear cress) PE=1 SV=1	DTZ	--	PREDICTED: calcium-binding protein PBP1-like [Brassica rapa]
F01_transcript/20505	[V]	Defense mechanisms	Cellular Component: vacuolar membrane (GO:0005774);; Cellular Component: plasma membrane (GO:0005886);; Biological Process: drug transmembrane transport (GO:0006855);; Biological Process: response to symbiotic fungus (GO:0009610);; Molecular Function: drug transmembrane transporter activity (GO:0015238);; Molecular Function: antiporter activity (GO:0015297);; Biological Process: proline transport…	K03327|0|ath:AT3G21690|MATE efflux family protein; K03327 multidrug resistance protein, MATE family (A)	--	[R]	General function prediction only	MatE	Protein TRANSPARENT TESTA 12 GN=F17J16_80 OS=Arabidopsis thaliana (Mouse-ear cress) PE=2 SV=1	V	Defense mechanisms	MATE efflux family protein [Arabidopsis thaliana]
F01_transcript/2616	--	--	Cellular Component: extracellular region (GO:0005576);; Cellular Component: vacuolar membrane (GO:0005774);; Cellular Component: plasma membrane (GO:0005886);; Cellular Component: plasmodesma (GO:0009506);; Cellular Component: chloroplast envelope (GO:0009941);;	--	--	[R]	General function prediction only	Domain of unknown function DUF221;; Domain of unknown function (DUF4463);; Late exocytosis, associated with Golgi transport	CSC1-like protein ERD4 GN=ERD4 OS=Arabidopsis thaliana (Mouse-ear cress) PE=2 SV=1	S	Function unknown	PREDICTED: CSC1-like protein ERD4 isoform X1 [Camelina sativa]
F01_transcript/16703	--	--	Molecular Function: glucose-6-phosphate dehydrogenase activity (GO:0004345);; Cellular Component: cytosol (GO:0005829);; Biological Process: chromatin assembly or disassembly (GO:0006333);; Biological Process: pentose-phosphate shunt, oxidative branch (GO:0009051);; Cellular Component: chloroplast (GO:0009507);; Biological Process: response to cadmium ion (GO:0046686);; Molecular Function: NADP b…	K00036|0|crb:CARUB_v10017030mg|hypothetical protein; K00036 glucose-6-phosphate 1-dehydrogenase [EC:1.1.1.49] (A)	ko00030:Pentose phosphate pathway;ko00480:Glutathione metabolism;ko01200:Carbon metabolism	[G]	Carbohydrate transport and metabolism	Glucose-6-phosphate dehydrogenase, C-terminal domain;; Glucose-6-phosphate dehydrogenase, NAD binding domain	Glucose-6-phosphate 1-dehydrogenase, cytoplasmic isoform 1 GN=ACG9 OS=Arabidopsis thaliana (Mouse-ear cress) PE=2 SV=1	G	Carbohydrate transport and metabolism	hypothetical protein CARUB_v10017030mg [Capsella rubella]
F01_transcript/11052	--	--	Molecular Function: protein kinase activity (GO:0004672);; Cellular Component: plasma membrane (GO:0005886);; Biological Process: metabolic process (GO:0008152);; Biological Process: cellular process (GO:0009987);;	--	--	--	--	Protein tyrosine kinase;; Leucine Rich repeats (2 copies);; Leucine Rich Repeat	Probable inactive leucine-rich repeat receptor-like protein kinase At1g66830 (Precursor) GN=At1g66830 OS=Arabidopsis thaliana (Mouse-ear cress) PE=2 SV=1	S	Function unknown	PREDICTED: probable inactive leucine-rich repeat receptor-like protein kinase At1g66830 [Brassica rapa]
F01_transcript/35564	[S]	Function unknown	Cellular Component: plasma membrane (GO:0005886);; Cellular Component: integral component of mitochondrial outer membrane (GO:0031307);;	--	--	[T]	Signal transduction mechanisms	TraB family	--	S	Function unknown	TraB family protein [Arabidopsis lyrata subsp. lyrata]
F01_transcript/13259	--	--	Molecular Function: signal transducer activity (GO:0004871);; Cellular Component: plasma membrane (GO:0005886);; Biological Process: signal transduction (GO:0007165);; Biological Process: response to light stimulus (GO:0009416);;	--	--	--	--	NPH3 family;; BTB/POZ domain	BTB/POZ domain-containing protein At5g67385 GN=At5g67385 OS=Arabidopsis thaliana (Mouse-ear cress) PE=1 SV=2	S	Function unknown	signal transducer [Arabidopsis lyrata subsp. lyrata]
F01_transcript/22287	[R]	General function prediction only	Molecular Function: Rab GTPase activator activity (GO:0005097);; Cellular Component: nucleus (GO:0005634);; Cellular Component: mitochondrion (GO:0005739);; Biological Process: positive regulation of Rab GTPase activity (GO:0032851);;	--	--	[T]	Signal transduction mechanisms	Rab-GTPase-TBC domain	--	S	Function unknown	PREDICTED: TBC1 domain family member 15-like isoform X2 [Camelina sativa]
F01_transcript/10542	--	--	Cellular Component: nucleus (GO:0005634);;	--	--	--	--	--	WPP domain-interacting tail-anchored protein 2 GN=WIT2 OS=Arabidopsis thaliana (Mouse-ear cress) PE=1 SV=1	S	Function unknown	PREDICTED: WPP domain-interacting tail-anchored protein 2 isoform X2 [Camelina sativa]
F01_transcript/39087	--	--	Biological Process: aromatic amino acid family biosynthetic process (GO:0009073);; Cellular Component: chloroplast (GO:0009507);; Biological Process: iron-sulfur cluster assembly (GO:0016226);;	--	--	--	--	--	--	S	Function unknown	uncharacterized protein [Arabidopsis thaliana]
F01_transcript/8094	--	--	Molecular Function: sequence-specific DNA binding transcription factor activity (GO:0003700);; Cellular Component: extracellular region (GO:0005576);; Cellular Component: nucleus (GO:0005634);; Molecular Function: phosphoric diester hydrolase activity (GO:0008081);; Biological Process: induced systemic resistance (GO:0009682);; Biological Process: response to ethylene (GO:0009723);; Biological Pr…	--	--	[R]	General function prediction only	Tub family;; F-box domain;; F-box-like	Tubby-like F-box protein 1 GN=TULP1 OS=Arabidopsis thaliana (Mouse-ear cress) PE=2 SV=1	S	Function unknown	hypothetical protein ARALYDRAFT_476847 [Arabidopsis lyrata subsp. lyrata]
F01_transcript/26165	[Q]	Secondary metabolites biosynthesis, transport and catabolism	Molecular Function: monooxygenase activity (GO:0004497);; Molecular Function: iron ion binding (GO:0005506);; Molecular Function: electron carrier activity (GO:0009055);; Molecular Function: oxidoreductase activity, acting on paired donors, with incorporation or reduction of molecular oxygen (GO:0016705);; Molecular Function: oxygen binding (GO:0019825);; Molecular Function: heme binding (GO:0020…	--	--	[Q]	Secondary metabolites biosynthesis, transport and catabolism	Cytochrome P450;; Cytochrome P450	3,9-dihydroxypterocarpan 6A-monooxygenase GN=CYP93A1 OS=Glycine max (Soybean) PE=1 SV=1	Q	Secondary metabolites biosynthesis, transport and catabolism	cytochrome P450, family 93, subfamily D, polypeptide 1 [Arabidopsis thaliana]
F01_transcript/28888	[E]	Amino acid transport and metabolism	Molecular Function: glutamate dehydrogenase (NAD+) activity (GO:0004352);; Molecular Function: glutamate dehydrogenase [NAD(P)+] activity (GO:0004353);; Molecular Function: copper ion binding (GO:0005507);; Molecular Function: ATP binding (GO:0005524);; Cellular Component: mitochondrion (GO:0005739);; Cellular Component: vacuolar membrane (GO:0005774);; Cellular Component: Golgi apparatus (GO:000…	K00261|0|crb:CARUB_v10000757mg|hypothetical protein; K00261 glutamate dehydrogenase (NAD(P)+) [EC:1.4.1.3] (A)	ko00250:Alanine, aspartate and glutamate metabolism;ko00330:Arginine and proline metabolism;ko00910:Nitrogen metabolism	[E]	Amino acid transport and metabolism	Glutamate/Leucine/Phenylalanine/Valine dehydrogenase;; Glu/Leu/Phe/Val dehydrogenase, dimerisation domain	Glutamate dehydrogenase 2 GN=GDH2 OS=Arabidopsis thaliana (Mouse-ear cress) PE=1 SV=1	E	Amino acid transport and metabolism	hypothetical protein CARUB_v10000757mg, partial [Capsella rubella]
F01_transcript/9276	--	--	Molecular Function: voltage-gated potassium channel activity (GO:0005249);; Molecular Function: calmodulin binding (GO:0005516);; Cellular Component: plasma membrane (GO:0005886);; Biological Process: potassium ion transport (GO:0006813);; Cellular Component: integral component of membrane (GO:0016021);; Molecular Function: cyclic nucleotide binding (GO:0030551);; Biological Process: transmembran…	K05391|0|ath:AT2G28260|CNGC15; cyclic nucleotide-gated channel 15; K05391 cyclic nucleotide gated channel, other eukaryote (A)	ko04626:Plant-pathogen interaction	[PT]	--	Ion transport protein;; Cyclic nucleotide-binding domain	Putative cyclic nucleotide-gated ion channel 15 GN=CNGC15 OS=Arabidopsis thaliana (Mouse-ear cress) PE=3 SV=1	U	Intracellular trafficking, secretion, and vesicular transport	cyclic nucleotide-gated channel 15 [Arabidopsis thaliana]
F01_transcript/37307	--	--	Biological Process: mitotic cell cycle (GO:0000278);; Biological Process: nuclear-transcribed mRNA catabolic process (GO:0000956);; Molecular Function: cyclin-dependent protein serine/threonine kinase inhibitor activity (GO:0004861);; Cellular Component: nucleus (GO:0005634);; Cellular Component: cytoplasm (GO:0005737);; Biological Process: stomatal lineage progression (GO:0010440);; Molecular Fu…	--	--	--	--	--	Cyclin-dependent kinase inhibitor 4 GN=F24L7.15 OS=Arabidopsis thaliana (Mouse-ear cress) PE=1 SV=2	T	Signal transduction mechanisms	PREDICTED: cyclin-dependent kinase inhibitor 4 isoform X1 [Brassica rapa]
F01_transcript/11050	[R]	General function prediction only	Cellular Component: endoplasmic reticulum (GO:0005783);; Cellular Component: plasma membrane (GO:0005886);; Biological Process: proteolysis (GO:0006508);; Molecular Function: metallopeptidase activity (GO:0008237);; Cellular Component: chloroplast (GO:0009507);; Biological Process: response to wounding (GO:0009611);; Biological Process: regulation of systemic acquired resistance (GO:0010112);; Mo…	K14664|2.8385e-111|aly:ARALYDRAFT_892161|hypothetical protein; K14664 IAA-amino acid hydrolase [EC:3.5.1.-] (A)	--	--	--	Peptidase family M20/M25/M40;; Peptidase family M20/M25/M40	IAA-amino acid hydrolase ILR1-like 5 (Precursor) GN=ILL5 OS=Arabidopsis thaliana (Mouse-ear cress) PE=3 SV=1	E	Amino acid transport and metabolism	hypothetical protein ARALYDRAFT_892161 [Arabidopsis lyrata subsp. lyrata]
F01_transcript/11876	--	--	Molecular Function: protein binding (GO:0005515);; Cellular Component: nucleus (GO:0005634);; Cellular Component: cytosol (GO:0005829);;	--	--	[R]	General function prediction only	YT521-B-like domain	30-kDa cleavage and polyadenylation specificity factor 30 {ECO:0000303|PubMed:18479511} OS=Arabidopsis thaliana (Mouse-ear cress) PE=1 SV=1	S	Function unknown	uncharacterized protein [Arabidopsis thaliana]
F01_transcript/13027	--	--	Cellular Component: nucleus (GO:0005634);; Biological Process: response to oxidative stress (GO:0006979);;	--	--	--	--	--	--	S	Function unknown	hypothetical protein ARALYDRAFT_331439 [Arabidopsis lyrata subsp. lyrata]
F01_transcript/29695	--	--	Cellular Component: Golgi apparatus (GO:0005794);; Biological Process: carbohydrate biosynthetic process (GO:0016051);; Molecular Function: polygalacturonate 4-alpha-galacturonosyltransferase activity (GO:0047262);;	--	--	--	--	Glycosyl transferase family 8	Probable galacturonosyltransferase-like 7 GN=GATL7 OS=Arabidopsis thaliana (Mouse-ear cress) PE=2 SV=1	O	Posttranslational modification, protein turnover, chaperones	hypothetical protein EUTSA_v10006055mg [Eutrema salsugineum]
F01_transcript/16366	--	--	Cellular Component: nucleus (GO:0005634);; Biological Process: positive regulation of cell proliferation (GO:0008284);; Biological Process: glucuronoxylan metabolic process (GO:0010413);; Biological Process: xylan biosynthetic process (GO:0045492);;	--	--	[R]	General function prediction only	ENT domain	--	S	Function unknown	hypothetical protein EUTSA_v10013727mg [Eutrema salsugineum]
F01_transcript/14293	[OC]	--	Cellular Component: cytosol (GO:0005829);; Biological Process: pollen tube guidance (GO:0010183);; Molecular Function: antioxidant activity (GO:0016209);; Biological Process: cell redox homeostasis (GO:0045454);; Biological Process: response to cadmium ion (GO:0046686);; Molecular Function: protein-disulfide reductase activity (GO:0047134);; Biological Process: oxidation-reduction process (GO:005…	K17609|0|aly:ARALYDRAFT_893507|DC1 domain-containing protein; K17609 nucleoredoxin [EC:1.8.1.8] (A)	--	[R]	General function prediction only	Thioredoxin-like;; AhpC/TSA family;; Redoxin;; Thioredoxin-like domain;; Thioredoxin;; Thioredoxin-like;; SCO1/SenC;; Thioredoxin;; C1-like domain;; Glutathione peroxidase	Probable nucleoredoxin 1 GN=At1g60420 OS=Arabidopsis thaliana (Mouse-ear cress) PE=1 SV=1	O	Posttranslational modification, protein turnover, chaperones	DC1 domain-containing protein [Arabidopsis lyrata subsp. lyrata]
F01_transcript/30013	--	--	Cellular Component: nucleus (GO:0005634);; Cellular Component: mitochondrion (GO:0005739);; Cellular Component: vacuole (GO:0005773);; Cellular Component: chloroplast (GO:0009507);;	--	--	--	--	--	--	S	Function unknown	hypothetical protein ARALYDRAFT_903376 [Arabidopsis lyrata subsp. lyrata]
F01_transcript/48768	[J]	Translation, ribosomal structure and biogenesis	Molecular Function: translation initiation factor activity (GO:0003743);; Cellular Component: nucleus (GO:0005634);; Cellular Component: cytosol (GO:0005829);; Biological Process: translational initiation (GO:0006413);;	K03236|4.38701e-64|aly:ARALYDRAFT_899257|hypothetical protein; K03236 translation initiation factor 1A (A)	ko03013:RNA transport	[J]	Translation, ribosomal structure and biogenesis	Translation initiation factor 1A / IF-1	Eukaryotic translation initiation factor 1A OS=Onobrychis viciifolia (Common sainfoin) PE=2 SV=2	J	Translation, ribosomal structure and biogenesis	hypothetical protein ARALYDRAFT_899257 [Arabidopsis lyrata subsp. lyrata]
F01_transcript/17781	[RTKL]	--	Molecular Function: protein tyrosine kinase activity (GO:0004713);; Molecular Function: ATP binding (GO:0005524);; Cellular Component: plasma membrane (GO:0005886);; Biological Process: protein phosphorylation (GO:0006468);;	--	--	[T]	Signal transduction mechanisms	Protein kinase domain;; Protein tyrosine kinase	Serine/threonine-protein kinase BLUS1 GN=BLUS1 OS=Arabidopsis thaliana (Mouse-ear cress) PE=1 SV=1	T	Signal transduction mechanisms	putative serine/threonine protein kinase [Arabidopsis thaliana]
F01_transcript/24591	--	--	Cellular Component: nucleus (GO:0005634);;	--	--	--	--	FBD;; F-box domain;; Leucine Rich Repeat;; F-box-like	FBD-associated F-box protein At5g56370 GN=At5g56370 OS=Arabidopsis thaliana (Mouse-ear cress) PE=2 SV=1	S	Function unknown	PREDICTED: FBD-associated F-box protein At5g56370-like [Brassica rapa]
F01_transcript/30737	[R]	General function prediction only	Molecular Function: nucleotide binding (GO:0000166);; Molecular Function: RNA binding (GO:0003723);; Cellular Component: cytoplasm (GO:0005737);; Cellular Component: ribonucleoprotein complex (GO:0030529);;	K12741|3.69222e-164|ath:AT1G17640|RNA recognition motif-containing protein; K12741 heterogeneous nuclear ribonucleoprotein A1/A3 (A)	ko03040:Spliceosome	[R]	General function prediction only	RNA recognition motif. (a.k.a. RRM, RBD, or RNP domain);; RNA recognition motif (a.k.a. RRM, RBD, or RNP domain);; RNA recognition motif. (a.k.a. RRM, RBD, or RNP domain)	Heterogeneous nuclear ribonucleoprotein 1 GN=RNP1 OS=Arabidopsis thaliana (Mouse-ear cress) PE=1 SV=1	S	Function unknown	PREDICTED: heterogeneous nuclear ribonucleoprotein 1-like [Camelina sativa]
F01_transcript/30783	--	--	Biological Process: pentose-phosphate shunt (GO:0006098);; Biological Process: rRNA processing (GO:0006364);; Cellular Component: chloroplast stromal thylakoid (GO:0009533);; Cellular Component: chloroplast thylakoid lumen (GO:0009543);; Biological Process: response to blue light (GO:0009637);; Biological Process: chloroplast relocation (GO:0009902);; Cellular Component: chloroplast envelope (GO:…	--	--	[R]	General function prediction only	Photosynthesis system II assembly factor YCF48;; Photosynthesis system II assembly factor YCF48	Photosystem II stability/assembly factor HCF136, chloroplastic (Precursor) GN=HCF136 OS=Arabidopsis thaliana (Mouse-ear cress) PE=1 SV=1	S	Function unknown	HCF136 [Arabidopsis lyrata subsp. lyrata]
F01_transcript/29641	--	--	Molecular Function: protein binding (GO:0005515);; Cellular Component: nucleus (GO:0005634);;	--	--	--	--	tify domain	Protein TIFY 8 GN=TIFY8 OS=Arabidopsis thaliana (Mouse-ear cress) PE=1 SV=1	S	Function unknown	hypothetical protein EUTSA_v10025562mg [Eutrema salsugineum]
F01_transcript/158	--	--	Cellular Component: nucleus (GO:0005634);; Biological Process: regulation of transcription, DNA-templated (GO:0006355);; Biological Process: gravitropism (GO:0009630);;	K11644|0|crb:CARUB_v10019683mg|hypothetical protein; K11644 paired amphipathic helix protein Sin3a (A)	--	[B]	Chromatin structure and dynamics	Sin3 family co-repressor;; Paired amphipathic helix repeat	Paired amphipathic helix protein Sin3-like 5 GN=SNL5 OS=Arabidopsis thaliana (Mouse-ear cress) PE=2 SV=3	B	Chromatin structure and dynamics	hypothetical protein CARUB_v10019683mg [Capsella rubella]
F01_transcript/26509	--	--	Cellular Component: extracellular region (GO:0005576);; Biological Process: lipid metabolic process (GO:0006629);; Biological Process: regulation of meristem growth (GO:0010075);; Molecular Function: hydrolase activity (GO:0016787);; Molecular Function: nutrient reservoir activity (GO:0045735);;	--	--	[I]	Lipid transport and metabolism	Patatin-like phospholipase	Probable inactive patatin-like protein 9 GN=PLP9 OS=Arabidopsis thaliana (Mouse-ear cress) PE=2 SV=1	S	Function unknown	hypothetical protein ARALYDRAFT_907903 [Arabidopsis lyrata subsp. lyrata]
F01_transcript/44762	[C]	Energy production and conversion	Biological Process: MAPK cascade (GO:0000165);; Molecular Function: protein binding (GO:0005515);; Cellular Component: plasma membrane (GO:0005886);; Biological Process: pentose-phosphate shunt (GO:0006098);; Biological Process: rRNA processing (GO:0006364);; Biological Process: protein targeting to membrane (GO:0006612);; Molecular Function: ubiquinol-cytochrome-c reductase activity (GO:0008121)…	K02636|4.59387e-133|aly:ARALYDRAFT_490231|Rieske fes protein; K02636 cytochrome b6-f complex iron-sulfur subunit [EC:1.10.9.1] (A)	ko00195:Photosynthesis	[C]	Energy production and conversion	Cytochrome B6-F complex Fe-S subunit;; Rieske [2Fe-2S] domain	Cytochrome b6-f complex iron-sulfur subunit, chloroplastic (Precursor) GN=F4C21.21 OS=Arabidopsis thaliana (Mouse-ear cress) PE=1 SV=1	C	Energy production and conversion	Rieske fes protein [Arabidopsis lyrata subsp. lyrata]
F01_transcript/30202	[H]	Coenzyme transport and metabolism	Biological Process: maltose metabolic process (GO:0000023);; Cellular Component: mitochondrion (GO:0005739);; Cellular Component: cytosol (GO:0005829);; Biological Process: cellular response to DNA damage stimulus (GO:0006974);; Molecular Function: zinc ion binding (GO:0008270);; Biological Process: thiamine biosynthetic process (GO:0009228);; Biological Process: response to cold (GO:0009409);; C…	K03146|2.16221e-127|brp:103851941|thiamine thiazole synthase, chloroplastic-like; K03146 thiamine thiazole synthase (A)	ko00730:Thiamine metabolism	[R]	General function prediction only	Thi4 family;; Thi4 family;; FAD dependent oxidoreductase;; FAD binding domain;; NAD(P)-binding Rossmann-like domain;; Lycopene cyclase protein	Thiamine thiazole synthase, chloroplastic {ECO:0000255|HAMAP-Rule:MF_03158} (Precursor) GN=At5g54770 OS=Arabidopsis thaliana (Mouse-ear cress) PE=1 SV=1	H	Coenzyme transport and metabolism	PREDICTED: thiamine thiazole synthase, chloroplastic-like [Brassica rapa]
F01_transcript/17162	[F]	Nucleotide transport and metabolism	Biological Process: RNA methylation (GO:0001510);; Molecular Function: GMP synthase (glutamine-hydrolyzing) activity (GO:0003922);; Molecular Function: asparagine synthase (glutamine-hydrolyzing) activity (GO:0004066);; Molecular Function: ATP binding (GO:0005524);; Cellular Component: cytosol (GO:0005829);; Biological Process: GMP biosynthetic process (GO:0006177);; Biological Process: asparagin…	K01951|0|aly:ARALYDRAFT_893078|hypothetical protein; K01951 GMP synthase (glutamine-hydrolysing) [EC:6.3.5.2] (A)	ko00230:Purine metabolism	[F]	Nucleotide transport and metabolism	GMP synthase C terminal domain;; Glutamine amidotransferase class-I;; Peptidase C26;; NAD synthase;; Asparagine synthase;; tRNA methyl transferase	--	F	Nucleotide transport and metabolism	hypothetical protein ARALYDRAFT_893078 [Arabidopsis lyrata subsp. lyrata]
F01_transcript/6311	--	--	Cellular Component: extracellular region (GO:0005576);; Cellular Component: vacuole (GO:0005773);; Cellular Component: plasma membrane (GO:0005886);; Cellular Component: chloroplast (GO:0009507);;	--	--	[R]	General function prediction only	C2 domain	C2 domain-containing protein At1g53590 OS=Arabidopsis thaliana (Mouse-ear cress) PE=1 SV=2	S	Function unknown	PREDICTED: C2 domain-containing protein At1g53590-like [Camelina sativa]
F01_transcript/7369	--	--	Molecular Function: sequence-specific DNA binding transcription factor activity (GO:0003700);; Cellular Component: nucleus (GO:0005634);; Cellular Component: cytoplasm (GO:0005737);; Biological Process: regulation of transcription, DNA-templated (GO:0006355);;	--	--	--	--	GRAS domain family	Scarecrow-like protein 8 GN=SCL8 OS=Arabidopsis thaliana (Mouse-ear cress) PE=2 SV=1	S	Function unknown	hypothetical protein EUTSA_v10012936mg [Eutrema salsugineum]
F01_transcript/12316	--	--	Molecular Function: 1-phosphatidylinositol binding (GO:0005545);; Cellular Component: plasma membrane (GO:0005886);; Biological Process: protein glycosylation (GO:0006486);; Biological Process: protein targeting to vacuole (GO:0006623);; Cellular Component: clathrin coat (GO:0030118);; Molecular Function: clathrin binding (GO:0030276);; Biological Process: clathrin coat assembly (GO:0048268);;	--	--	[TU]	--	ANTH domain;; ENTH domain	Putative clathrin assembly protein At2g01600 GN=At2g01600 OS=Arabidopsis thaliana (Mouse-ear cress) PE=2 SV=2	U	Intracellular trafficking, secretion, and vesicular transport	hypothetical protein ARALYDRAFT_904366 [Arabidopsis lyrata subsp. lyrata]
F01_transcript/39648	[R]	General function prediction only	Molecular Function: aconitate hydratase activity (GO:0003994);; Molecular Function: copper ion binding (GO:0005507);; Cellular Component: cell wall (GO:0005618);; Cellular Component: mitochondrion (GO:0005739);; Cellular Component: endoplasmic reticulum (GO:0005783);; Cellular Component: Golgi apparatus (GO:0005794);; Cellular Component: cytosol (GO:0005829);; Cellular Component: plasma membrane …	K05933|0|crb:CARUB_v10020664mg|hypothetical protein; K05933 aminocyclopropanecarboxylate oxidase [EC:1.14.17.4] (A)	ko00270:Cysteine and methionine metabolism	[QR]	--	2OG-Fe(II) oxygenase superfamily;; non-haem dioxygenase in morphine synthesis N-terminal	1-aminocyclopropane-1-carboxylate oxidase 2 GN=F24O1.10 OS=Arabidopsis thaliana (Mouse-ear cress) PE=2 SV=2	S	Function unknown	hypothetical protein CARUB_v10020664mg [Capsella rubella]
F01_transcript/43417	[S]	Function unknown	Cellular Component: mitochondrion (GO:0005739);; Cellular Component: chloroplast (GO:0009507);;	K17662|1.31982e-159|ath:AT5G51220|ubiquinol-cytochrome C chaperone family protein; K17662 cytochrome b pre-mRNA-processing protein 3 (A)	--	[C]	Energy production and conversion	Ubiquinol-cytochrome C chaperone	--	S	Function unknown	unnamed protein product [Arabidopsis thaliana]
F01_transcript/31395	[MG]	--	Cellular Component: nucleus (GO:0005634);; Cellular Component: cytosol (GO:0005829);; Biological Process: nucleotide-sugar biosynthetic process (GO:0009226);; Molecular Function: UDP-glucuronate decarboxylase activity (GO:0048040);; Cellular Component: apoplast (GO:0048046);; Molecular Function: NAD binding (GO:0051287);;	K12449|0|aly:ARALYDRAFT_481719|AXS1; UDP-D-apiose/UDP-D-xylose synthase 1; K12449 UDP-apiose/xylose synthase (A)	ko00520:Amino sugar and nucleotide sugar metabolism	[GM]	--	NAD dependent epimerase/dehydratase family;; Polysaccharide biosynthesis protein;; Male sterility protein;; 3-beta hydroxysteroid dehydrogenase/isomerase family	UDP-D-apiose/UDP-D-xylose synthase 1 GN=AXS1 OS=Arabidopsis thaliana (Mouse-ear cress) PE=1 SV=1	M	Cell wall/membrane/envelope biogenesis	UDP-D-apiose/UDP-D-xylose synthase 1 [Arabidopsis lyrata subsp. lyrata]
F01_transcript/49988	--	--	Biological Process: rRNA processing (GO:0006364);; Cellular Component: chloroplast thylakoid lumen (GO:0009543);; Biological Process: plastid organization (GO:0009657);; Biological Process: photosystem II assembly (GO:0010207);; Cellular Component: chloroplast photosystem II (GO:0030095);; Biological Process: regulation of protein dephosphorylation (GO:0035304);;	--	--	--	--	--	Photosystem II 5 kDa protein, chloroplastic (Precursor) GN=PSBT OS=Arabidopsis thaliana (Mouse-ear cress) PE=3 SV=2	S	Function unknown	PREDICTED: photosystem II 5 kDa protein, chloroplastic [Brassica rapa]
F01_transcript/17301	--	--	Molecular Function: peptide-N4-(N-acetyl-beta-glucosaminyl)asparagine amidase activity (GO:0000224);; Molecular Function: damaged DNA binding (GO:0003684);; Cellular Component: nucleus (GO:0005634);; Cellular Component: cytosol (GO:0005829);; Biological Process: nucleotide-excision repair (GO:0006289);; Biological Process: N-terminal protein myristoylation (GO:0006499);; Biological Process: respo…	K01456|0|eus:EUTSA_v10003714mg|hypothetical protein; K01456 peptide-N4-(N-acetyl-beta-glucosaminyl)asparagine amidase [EC:3.5.1.52] (A)	ko04141:Protein processing in endoplasmic reticulum	[O]	Posttranslational modification, protein turnover, chaperones	Transglutaminase-like superfamily;; Rad4 transglutaminase-like domain	Peptide-N(4)-(N-acetyl-beta-glucosaminyl)asparagine amidase GN=PNG1 OS=Arabidopsis thaliana (Mouse-ear cress) PE=2 SV=1	O	Posttranslational modification, protein turnover, chaperones	hypothetical protein EUTSA_v10003714mg [Eutrema salsugineum]
F01_transcript/2346	[M]	Cell wall/membrane/envelope biogenesis	Biological Process: microtubule cytoskeleton organization (GO:0000226);; Biological Process: mitotic cell cycle (GO:0000278);; Biological Process: cytokinesis by cell plate formation (GO:0000911);; Biological Process: response to hypoxia (GO:0001666);; Molecular Function: double-stranded RNA binding (GO:0003725);; Molecular Function: ribonuclease III activity (GO:0004525);; Molecular Function: pr…	K00695|0|crb:CARUB_v10000208mg|hypothetical protein; K00695 sucrose synthase [EC:2.4.1.13] (A)	ko00500:Starch and sucrose metabolism	[M]	Cell wall/membrane/envelope biogenesis	Sucrose synthase;; Glycosyl transferases group 1	Sucrose synthase 1 GN=SUS1 OS=Arabidopsis thaliana (Mouse-ear cress) PE=1 SV=3	M	Cell wall/membrane/envelope biogenesis	hypothetical protein CARUB_v10000208mg, partial [Capsella rubella]
F01_transcript/3781	--	--	Molecular Function: nucleotide binding (GO:0000166);; Molecular Function: RNA binding (GO:0003723);; Biological Process: regulation of transcription, DNA-templated (GO:0006355);; Molecular Function: zinc ion binding (GO:0008270);;	--	--	--	--	RNA recognition motif (a.k.a. RRM, RBD, or RNP domain);; RNA recognition motif. (a.k.a. RRM, RBD, or RNP domain);; Zinc finger C-x8-C-x5-C-x3-H type (and similar);; RNA recognition motif. (a.k.a. RRM, RBD, or RNP domain)	Zinc finger CCCH domain-containing protein 46 GN=At3g51950 OS=Arabidopsis thaliana (Mouse-ear cress) PE=1 SV=1	S	Function unknown	hypothetical protein EUTSA_v10010276mg [Eutrema salsugineum]
F01_transcript/40048	--	--	Biological Process: xylem development (GO:0010089);; Biological Process: cell wall macromolecule metabolic process (GO:0044036);;	--	--	--	--	GDSL/SGNH-like Acyl-Esterase family found in Pmr5 and Cas1p;; PMR5 N terminal Domain	Protein trichome birefringence-like 36 GN=TBL36 OS=Arabidopsis thaliana (Mouse-ear cress) PE=2 SV=1	S	Function unknown	PREDICTED: protein trichome birefringence-like 36 [Camelina sativa]
F01_transcript/24072	--	--	--	--	--	--	--	NB-ARC domain	Protein VARIATION IN COMPOUND TRIGGERED ROOT growth response GN=VICTR OS=Arabidopsis thaliana (Mouse-ear cress) PE=1 SV=1	--	--	PREDICTED: putative disease resistance protein At4g11170 [Brassica rapa]
F01_transcript/44401	[C]	Energy production and conversion	Cellular Component: mitochondrial respiratory chain complex I (GO:0005747);; Biological Process: mitochondrial electron transport, NADH to ubiquinone (GO:0006120);; Biological Process: ubiquitin-dependent protein catabolic process (GO:0006511);; Biological Process: response to oxidative stress (GO:0006979);; Molecular Function: NADH dehydrogenase (ubiquinone) activity (GO:0008137);; Molecular Fun…	K03943|5.10992e-168|brp:103858755|NADH dehydrogenase [ubiquinone] flavoprotein 2, mitochondrial-like; K03943 NADH dehydrogenase (ubiquinone) flavoprotein 2 [EC:1.6.5.3 1.6.99.3] (A)	ko00190:Oxidative phosphorylation	[C]	Energy production and conversion	Thioredoxin-like [2Fe-2S] ferredoxin	NADH dehydrogenase [ubiquinone] flavoprotein 2, mitochondrial (Precursor) GN=At4g02580 OS=Arabidopsis thaliana (Mouse-ear cress) PE=2 SV=3	C	Energy production and conversion	BnaC03g30840D [Brassica napus]
F01_transcript/49408	--	--	Cellular Component: cytoplasm (GO:0005737);; Molecular Function: transferase activity, transferring acyl groups other than amino-acyl groups (GO:0016747);;	--	--	--	--	--	(Z)-3-hexen-1-ol acetyltransferase GN=CHAT OS=Arabidopsis thaliana (Mouse-ear cress) PE=1 SV=1	S	Function unknown	hypothetical protein AALP_AA8G186800 [Arabis alpina]
F01_transcript/14721	--	--	Cellular Component: mitochondrion (GO:0005739);; Cellular Component: cytosol (GO:0005829);; Biological Process: mRNA modification (GO:0016556);; Biological Process: isopentenyl diphosphate biosynthetic process, methylerythritol 4-phosphate pathway (GO:0019288);; Molecular Function: adenyl nucleotide binding (GO:0030554);;	--	--	[R]	General function prediction only	PPR repeat family;; PPR repeat;; Pentatricopeptide repeat domain;; PPR repeat;; PPR repeat family;; PPR repeat;; Pentatricopeptide repeat domain;; PPR repeat;; PPR repeat family;; PPR repeat	Pentatricopeptide repeat-containing protein At5g10690 GN=CBSPPR1 OS=Arabidopsis thaliana (Mouse-ear cress) PE=2 SV=1	S	Function unknown	hypothetical protein CARUB_v10000563mg [Capsella rubella]
F01_transcript/38542	--	--	Biological Process: MAPK cascade (GO:0000165);; Cellular Component: endosome (GO:0005768);; Cellular Component: Golgi apparatus (GO:0005794);; Cellular Component: trans-Golgi network (GO:0005802);; Cellular Component: chloroplast (GO:0009507);; Biological Process: defense response, incompatible interaction (GO:0009814);; Biological Process: root hair elongation (GO:0048767);;	--	--	--	--	--	--	S	Function unknown	PREDICTED: uncharacterized protein LOC104757507 [Camelina sativa]
F01_transcript/1213	[G]	Carbohydrate transport and metabolism	Cellular Component: nucleus (GO:0005634);; Biological Process: myo-inositol hexakisphosphate biosynthetic process (GO:0010264);;	--	--	--	--	AAA domain;; AAA domain;; AAA domain	--	G	Carbohydrate transport and metabolism	hypothetical protein CARUB_v10025948mg [Capsella rubella]
F01_transcript/13905	--	--	Cellular Component: mitochondrion (GO:0005739);; Cellular Component: endosome (GO:0005768);; Cellular Component: Golgi apparatus (GO:0005794);; Cellular Component: trans-Golgi network (GO:0005802);; Biological Process: homogalacturonan biosynthetic process (GO:0010289);; Molecular Function: polygalacturonate 4-alpha-galacturonosyltransferase activity (GO:0047262);;	K13648|0|eus:EUTSA_v10002465mg|hypothetical protein; K13648 alpha-1,4-galacturonosyltransferase [EC:2.4.1.43] (A)	ko00500:Starch and sucrose metabolism;ko00520:Amino sugar and nucleotide sugar metabolism	--	--	Glycosyl transferase family 8	Galacturonosyltransferase 8 GN=MJL12.8 OS=Arabidopsis thaliana (Mouse-ear cress) PE=1 SV=1	M	Cell wall/membrane/envelope biogenesis	hypothetical protein EUTSA_v10002465mg [Eutrema salsugineum]
F01_transcript/48348	[S]	Function unknown	Biological Process: MAPK cascade (GO:0000165);; Cellular Component: extracellular region (GO:0005576);; Cellular Component: cell wall (GO:0005618);; Biological Process: protein targeting to membrane (GO:0006612);; Biological Process: response to water deprivation (GO:0009414);; Biological Process: detection of biotic stimulus (GO:0009595);; Biological Process: salicylic acid biosynthetic process …	K13449|7.01318e-97|ath:AT2G14610|PR1; pathogenesis-related protein 1; K13449 pathogenesis-related protein 1 (A)	ko04075:Plant hormone signal transduction;ko04626:Plant-pathogen interaction	[S]	Function unknown	Cysteine-rich secretory protein family	Pathogenesis-related protein 1 (Precursor) GN=At2g14610 OS=Arabidopsis thaliana (Mouse-ear cress) PE=1 SV=1	S	Function unknown	pathogenesis related protein 1 [Eutrema japonicum]
F01_transcript/11352	[RTKL]	--	Molecular Function: protein serine/threonine kinase activity (GO:0004674);; Molecular Function: calcium ion binding (GO:0005509);; Molecular Function: ATP binding (GO:0005524);; Biological Process: protein phosphorylation (GO:0006468);;	--	--	[T]	Signal transduction mechanisms	Protein kinase domain;; Protein tyrosine kinase;; Kinase-like;; Phosphotransferase enzyme family;; Lipopolysaccharide kinase (Kdo/WaaP) family	CDPK-related protein kinase GN=CRK OS=Daucus carota (Wild carrot) PE=2 SV=1	T	Signal transduction mechanisms	CDPK-related protein kinase [Glycine soja]
F01_transcript/44993	--	--	Cellular Component: chloroplast thylakoid membrane (GO:0009535);;	--	--	--	--	Protein of unknown function (DUF3082)	--	S	Function unknown	hypothetical protein EUTSA_v10021284mg [Eutrema salsugineum]
F01_transcript/42786	--	--	Cellular Component: endoplasmic reticulum (GO:0005783);; Cellular Component: chloroplast (GO:0009507);;	--	--	--	--	--	--	S	Function unknown	PREDICTED: uncharacterized protein LOC104787402 [Camelina sativa]
F01_transcript/657	--	--	Molecular Function: sequence-specific DNA binding transcription factor activity (GO:0003700);; Cellular Component: nucleus (GO:0005634);; Biological Process: regulation of transcription, DNA-templated (GO:0006355);; Biological Process: cellular response to nitrogen starvation (GO:0006995);; Biological Process: cell adhesion (GO:0007155);; Biological Process: polarity specification of adaxial/abax…	K09338|0|eus:EUTSA_v10011238mg|hypothetical protein; K09338 homeobox-leucine zipper protein (A)	--	--	--	MEKHLA domain;; START domain;; Homeobox domain	Homeobox-leucine zipper protein ATHB-15 OS=Arabidopsis thaliana (Mouse-ear cress) PE=1 SV=1	K	Transcription	hypothetical protein EUTSA_v10011238mg [Eutrema salsugineum]
F01_transcript/32841	--	--	--	--	--	[R]	General function prediction only	--	--	S	Function unknown	hypothetical protein ARALYDRAFT_905240 [Arabidopsis lyrata subsp. lyrata]
F01_transcript/39965	--	--	Cellular Component: chloroplast (GO:0009507);;	--	--	--	--	--	--	S	Function unknown	PREDICTED: uncharacterized protein LOC104766482 isoform X2 [Camelina sativa]
F01_transcript/5772	[F]	Nucleotide transport and metabolism	Molecular Function: uridine kinase activity (GO:0004849);; Molecular Function: ATP binding (GO:0005524);; Biological Process: UMP biosynthetic process (GO:0006222);; Cellular Component: chloroplast (GO:0009507);; Biological Process: regulation of flower development (GO:0009909);; Biological Process: phosphorylation (GO:0016310);; Biological Process: histone modification (GO:0016570);; Molecular F…	--	--	[TZ]	--	Phosphoribulokinase / Uridine kinase family;; CYTH domain	Putative uracil phosphoribosyltransferase GN=UKL3 OS=Arabidopsis thaliana (Mouse-ear cress) PE=2 SV=1	F	Nucleotide transport and metabolism	phosphoribulokinase/uridine kinase-like protein [Arabidopsis thaliana]
F01_transcript/40906	[K]	Transcription	Cellular Component: nucleus (GO:0005634);; Molecular Function: sequence-specific DNA binding (GO:0043565);; Molecular Function: protein heterodimerization activity (GO:0046982);;	--	--	[K]	Transcription	Histone-like transcription factor (CBF/NF-Y) and archaeal histone	Nuclear transcription factor Y subunit C-3 OS=Arabidopsis thaliana (Mouse-ear cress) PE=2 SV=1	K	Transcription	hypothetical protein AALP_AA8G066100 [Arabis alpina]
F01_transcript/17619	[J]	Translation, ribosomal structure and biogenesis	Biological Process: spliceosomal tri-snRNP complex assembly (GO:0000244);; Biological Process: embryo development ending in seed dormancy (GO:0009793);; Cellular Component: U4/U6 x U5 tri-snRNP complex (GO:0046540);;	K12844|0|crb:CARUB_v10020207mg|hypothetical protein; K12844 U4/U6 small nuclear ribonucleoprotein PRP31 (A)	ko03040:Spliceosome	[A]	RNA processing and modification	Putative snoRNA binding domain;; Prp31 C terminal domain;; NOSIC (NUC001) domain	Probable nucleolar protein 5-2 GN=T12H1.2 OS=Arabidopsis thaliana (Mouse-ear cress) PE=2 SV=1	J	Translation, ribosomal structure and biogenesis	hypothetical protein CARUB_v10020207mg, partial [Capsella rubella]
F01_transcript/10228	[MG]	--	Molecular Function: nucleotide binding (GO:0000166);; Cellular Component: mitochondrion (GO:0005739);; Cellular Component: vacuole (GO:0005773);; Cellular Component: chloroplast stroma (GO:0009570);; Biological Process: stomatal complex morphogenesis (GO:0010103);; Biological Process: mRNA modification (GO:0016556);;	--	--	[G]	Carbohydrate transport and metabolism	Complex I intermediate-associated protein 30 (CIA30);; NADH(P)-binding;; NmrA-like family;; NAD dependent epimerase/dehydratase family	--	GM	--	transcriptional repressor [Arabidopsis lyrata subsp. lyrata]
F01_transcript/45766	--	--	Biological Process: Group II intron splicing (GO:0000373);; Molecular Function: RNA binding (GO:0003723);; Cellular Component: chloroplast (GO:0009507);; Biological Process: chloroplast organization (GO:0009658);;	--	--	--	--	--	--	S	Function unknown	hypothetical protein CARUB_v10021622mg [Capsella rubella]
F01_transcript/28306	--	--	Biological Process: response to molecule of bacterial origin (GO:0002237);; Cellular Component: plasma membrane (GO:0005886);; Biological Process: signal transduction (GO:0007165);; Biological Process: stomatal complex morphogenesis (GO:0010103);; Biological Process: stamen development (GO:0048443);;	--	--	[R]	General function prediction only	Leucine Rich repeats (2 copies);; Leucine rich repeat;; Leucine Rich Repeat;; Leucine rich repeat;; Leucine Rich repeat	Piriformospora indica-insensitive protein 2 (Precursor) GN=PII-2 OS=Arabidopsis thaliana (Mouse-ear cress) PE=2 SV=1	S	Function unknown	leucine-rich repeats-ribonuclease inhibitor domain-containing protein [Arabidopsis thaliana]
F01_transcript/11815	[R]	General function prediction only	Biological Process: protein peptidyl-prolyl isomerization (GO:0000413);; Molecular Function: peptidyl-prolyl cis-trans isomerase activity (GO:0003755);; Molecular Function: FK506 binding (GO:0005528);; Cellular Component: endoplasmic reticulum membrane (GO:0005789);; Cellular Component: cytosol (GO:0005829);; Cellular Component: chloroplast outer membrane (GO:0009707);; Biological Process: cytoso…	--	--	[O]	Posttranslational modification, protein turnover, chaperones	TPR repeat;; Tetratricopeptide repeat;; Tetratricopeptide repeat	Outer envelope protein 61 GN=T6G21.100 OS=Arabidopsis thaliana (Mouse-ear cress) PE=1 SV=1	S	Function unknown	hypothetical protein EUTSA_v10013111mg [Eutrema salsugineum]
F01_transcript/7789	--	--	Cellular Component: chloroplast (GO:0009507);; Biological Process: negative regulation of transcription, DNA-templated (GO:0045892);;	--	--	[S]	Function unknown	Protein of unknown function (DUF726);; Protein of unknown function (DUF726);; Protein of unknown function (DUF726)	--	S	Function unknown	PREDICTED: transmembrane and coiled-coil domain-containing protein 4-like [Camelina sativa]
F01_transcript/28880	[C]	Energy production and conversion	Molecular Function: pyruvate dehydrogenase (acetyl-transferring) activity (GO:0004739);; Cellular Component: mitochondrion (GO:0005739);; Cellular Component: cytosol (GO:0005829);; Biological Process: glycolytic process (GO:0006096);; Cellular Component: chloroplast stroma (GO:0009570);; Cellular Component: chloroplast envelope (GO:0009941);; Biological Process: oxidation-reduction process (GO:00…	K00161|0|eus:EUTSA_v10007695mg|hypothetical protein; K00161 pyruvate dehydrogenase E1 component alpha subunit [EC:1.2.4.1] (A)	ko00010:Glycolysis / Gluconeogenesis;ko00020:Citrate cycle (TCA cycle);ko00620:Pyruvate metabolism;ko01200:Carbon metabolism	[C]	Energy production and conversion	Dehydrogenase E1 component;; Thiamine pyrophosphate enzyme, C-terminal TPP binding domain;; Transketolase, thiamine diphosphate binding domain	Pyruvate dehydrogenase E1 component subunit alpha-3, chloroplastic (Precursor) OS=Arabidopsis thaliana (Mouse-ear cress) PE=1 SV=1	C	Energy production and conversion	PREDICTED: pyruvate dehydrogenase E1 component subunit alpha-3, chloroplastic [Camelina sativa]
F01_transcript/18106	--	--	Biological Process: microtubule cytoskeleton organization (GO:0000226);; Biological Process: cytokinesis by cell plate formation (GO:0000911);; Molecular Function: GTPase activity (GO:0003924);; Molecular Function: GTP binding (GO:0005525);; Cellular Component: nucleolus (GO:0005730);; Biological Process: immune response (GO:0006955);; Cellular Component: chloroplast (GO:0009507);;	--	--	[R]	General function prediction only	Guanylate-binding protein, N-terminal domain;; Guanylate-binding protein, C-terminal domain	--	S	Function unknown	hypothetical protein CARUB_v10025783mg [Capsella rubella]
F01_transcript/12134	[R]	General function prediction only	Biological Process: nuclear-transcribed mRNA catabolic process (GO:0000956);; Cellular Component: cytoplasm (GO:0005737);; Cellular Component: heterotrimeric G-protein complex (GO:0005834);; Cellular Component: Cul4-RING E3 ubiquitin ligase complex (GO:0080008);;	--	--	--	--	WD domain, G-beta repeat	Transcription initiation factor TFIID subunit 5 GN=TAF5 OS=Arabidopsis thaliana (Mouse-ear cress) PE=1 SV=1	S	Function unknown	WD-40 repeat family protein [Arabidopsis lyrata subsp. lyrata]
F01_transcript/21002	--	--	Biological Process: sulfate assimilation (GO:0000103);; Cellular Component: nucleus (GO:0005634);; Cellular Component: cytosol (GO:0005829);; Molecular Function: selenium binding (GO:0008430);; Cellular Component: plasmodesma (GO:0009506);; Cellular Component: chloroplast (GO:0009507);; Biological Process: hormone-mediated signaling pathway (GO:0009755);; Biological Process: polar nucleus fusion …	K17285|0|eus:EUTSA_v10024991mg|hypothetical protein; K17285 selenium-binding protein 1 (A)	--	[P]	Inorganic ion transport and metabolism	56kDa selenium binding protein (SBP56)	Selenium-binding protein 1 GN=SBP1 OS=Arabidopsis thaliana (Mouse-ear cress) PE=1 SV=1	S	Function unknown	hypothetical protein EUTSA_v10024991mg [Eutrema salsugineum]
F01_transcript/37488	--	--	Molecular Function: structural molecule activity (GO:0005198);; Biological Process: pentose-phosphate shunt (GO:0006098);; Cellular Component: chloroplast thylakoid membrane (GO:0009535);; Cellular Component: chloroplast envelope (GO:0009941);; Biological Process: thylakoid membrane organization (GO:0010027);;	--	--	--	--	PAP_fibrillin	Probable plastid-lipid-associated protein 12, chloroplastic (Precursor) GN=At1g51110/At1g51115 OS=Arabidopsis thaliana (Mouse-ear cress) PE=2 SV=1	S	Function unknown	PREDICTED: probable plastid-lipid-associated protein 12, chloroplastic isoform X1 [Camelina sativa]
F01_transcript/3929	[R]	General function prediction only	Molecular Function: nucleotide binding (GO:0000166);; Biological Process: mRNA splicing, via spliceosome (GO:0000398);; Molecular Function: RNA binding (GO:0003723);; Molecular Function: protein binding (GO:0005515);; Cellular Component: nucleus (GO:0005634);; Biological Process: production of siRNA involved in RNA interference (GO:0030422);; Biological Process: production of miRNAs involved in g…	K11093|2.27802e-102|eus:EUTSA_v10004249mg|hypothetical protein; K11093 U1 small nuclear ribonucleoprotein 70kDa (A)	ko03040:Spliceosome	[A]	RNA processing and modification	U1 small nuclear ribonucleoprotein of 70kDa MW N terminal;; RNA recognition motif. (a.k.a. RRM, RBD, or RNP domain)	U1 small nuclear ribonucleoprotein 70 kDa GN=RNU1 OS=Arabidopsis thaliana (Mouse-ear cress) PE=1 SV=1	S	Function unknown	BnaA07g37440D [Brassica napus]
F01_transcript/42580	--	--	Cellular Component: plasma membrane (GO:0005886);;	--	--	--	--	PLAC8 family	Cell number regulator 6 GN=CNR6 OS=Zea mays (Maize) PE=2 SV=1	S	Function unknown	hypothetical protein ARALYDRAFT_483631 [Arabidopsis lyrata subsp. lyrata]
F01_transcript/18442	--	--	Molecular Function: small GTPase regulator activity (GO:0005083);; Biological Process: protein N-linked glycosylation (GO:0006487);; Biological Process: protein targeting to vacuole (GO:0006623);; Biological Process: vacuole organization (GO:0007033);; Cellular Component: plasmodesma (GO:0009506);; Biological Process: embryo development ending in seed dormancy (GO:0009793);; Biological Process: v…	--	--	[U]	Intracellular trafficking, secretion, and vesicular transport	Vacuolar sorting protein 39 domain 2;; Vacuolar sorting protein 39 domain 1;; Region in Clathrin and VPS	--	U	Intracellular trafficking, secretion, and vesicular transport	hypothetical protein ARALYDRAFT_490975 [Arabidopsis lyrata subsp. lyrata]
F01_transcript/5623	[T]	Signal transduction mechanisms	Molecular Function: protein serine/threonine phosphatase activity (GO:0004722);; Cellular Component: mitochondrion (GO:0005739);; Biological Process: glucose catabolic process (GO:0006007);; Biological Process: response to ozone (GO:0010193);; Biological Process: cellulose biosynthetic process (GO:0030244);;	--	--	[T]	Signal transduction mechanisms	Protein phosphatase 2C;; Protein phosphatase 2C	Probable protein phosphatase 2C 33 GN=PPC6-1 OS=Arabidopsis thaliana (Mouse-ear cress) PE=1 SV=1	T	Signal transduction mechanisms	putative protein phosphatase 2C 33 [Arabidopsis thaliana]
F01_transcript/15525	--	--	Molecular Function: enzyme inhibitor activity (GO:0004857);; Cellular Component: plant-type cell wall (GO:0009505);; Molecular Function: pectinesterase activity (GO:0030599);; Biological Process: cell wall modification (GO:0042545);; Biological Process: hydrogen peroxide catabolic process (GO:0042744);; Biological Process: negative regulation of catalytic activity (GO:0043086);; Molecular Functio…	--	--	--	--	Pectinesterase;; Plant invertase/pectin methylesterase inhibitor	Pectinesterase 34 GN=F2K15.80 OS=Arabidopsis thaliana (Mouse-ear cress) PE=2 SV=1	G	Carbohydrate transport and metabolism	hypothetical protein CARUB_v10016881mg [Capsella rubella]
F01_transcript/13485	--	--	Molecular Function: ubiquitin-protein transferase activity (GO:0004842);; Cellular Component: nucleus (GO:0005634);; Biological Process: protein glycosylation (GO:0006486);; Biological Process: ubiquitin-dependent protein catabolic process (GO:0006511);; Biological Process: protein ubiquitination (GO:0016567);;	K10268|0|ath:AT4G15475|F-box/LRR-repeat protein 4; K10268 F-box and leucine-rich repeat protein 2/20 (A)	--	[R]	General function prediction only	Leucine Rich repeat;; Leucine Rich repeats (2 copies);; Leucine rich repeat;; F-box-like;; Leucine rich repeat;; F-box domain	F-box/LRR-repeat protein 4 GN=FBL4 OS=Arabidopsis thaliana (Mouse-ear cress) PE=2 SV=1	S	Function unknown	hypothetical protein EUTSA_v10024700mg [Eutrema salsugineum]
F01_transcript/20881	--	--	Cellular Component: vacuole (GO:0005773);; Cellular Component: chloroplast (GO:0009507);; Biological Process: organ senescence (GO:0010260);;	--	--	--	--	--	--	S	Function unknown	hypothetical protein ARALYDRAFT_913846 [Arabidopsis lyrata subsp. lyrata]
F01_transcript/14419	--	--	Molecular Function: beta-1,4-mannosylglycoprotein 4-beta-N-acetylglucosaminyltransferase activity (GO:0003830);; Cellular Component: Golgi apparatus (GO:0005794);; Biological Process: protein N-linked glycosylation (GO:0006487);; Cellular Component: membrane (GO:0016020);;	K00737|0|ath:AT1G12990|beta-1,4-N-acetylglucosaminyltransferase family protein; K00737 beta-1,4-mannosyl-glycoprotein beta-1,4-N-acetylglucosaminyltransferase [EC:2.4.1.144] (A)	ko00510:N-Glycan biosynthesis	--	--	Glycosyltransferase family 17	--	S	Function unknown	beta-1,4-N-acetylglucosaminyltransferase family protein [Arabidopsis thaliana]
F01_transcript/5060	[T]	Signal transduction mechanisms	Molecular Function: protein serine/threonine phosphatase activity (GO:0004722);; Molecular Function: iron ion binding (GO:0005506);; Cellular Component: nucleus (GO:0005634);; Cellular Component: cytosol (GO:0005829);; Cellular Component: plasma membrane (GO:0005886);; Molecular Function: manganese ion binding (GO:0030145);;	--	--	[TR]	--	Kelch motif;; Kelch motif;; Kelch motif;; Calcineurin-like phosphoesterase	Serine/threonine-protein phosphatase BSL2 GN=BSL2 OS=Arabidopsis thaliana (Mouse-ear cress) PE=1 SV=2	T	Signal transduction mechanisms	hypothetical protein EUTSA_v10006669mg [Eutrema salsugineum]
F01_transcript/5758	--	--	Biological Process: response to superoxide (GO:0000303);; Molecular Function: sequence-specific DNA binding transcription factor activity (GO:0003700);; Cellular Component: nucleus (GO:0005634);; Cellular Component: cytoplasm (GO:0005737);; Biological Process: regulation of transcription, DNA-templated (GO:0006355);; Biological Process: protein targeting to membrane (GO:0006612);; Biological Proc…	--	--	[K]	Transcription	Associated with HOX;; Homeobox KN domain;; Homeobox domain	BEL1-like homeodomain protein 1 GN=F11F19.15 OS=Arabidopsis thaliana (Mouse-ear cress) PE=1 SV=1	K	Transcription	hypothetical protein CARUB_v10022772mg [Capsella rubella]
F01_transcript/18596	[C]	Energy production and conversion	Molecular Function: 3-chloroallyl aldehyde dehydrogenase activity (GO:0004028);; Cellular Component: cytoplasm (GO:0005737);; Molecular Function: glyceraldehyde-3-phosphate dehydrogenase (NADP+) (non-phosphorylating) activity (GO:0008886);; Biological Process: chloroplast relocation (GO:0009902);; Biological Process: cysteine biosynthetic process (GO:0019344);; Biological Process: oxidation-reduc…	K00131|0|aly:ARALYDRAFT_481283|ALDH11A3; K00131 glyceraldehyde-3-phosphate dehydrogenase (NADP+) [EC:1.2.1.9] (A)	ko00010:Glycolysis / Gluconeogenesis;ko00030:Pentose phosphate pathway;ko01200:Carbon metabolism	[C]	Energy production and conversion	Aldehyde dehydrogenase family;; Acyl-CoA reductase (LuxC)	NADP-dependent glyceraldehyde-3-phosphate dehydrogenase GN=F27D4.18 OS=Arabidopsis thaliana (Mouse-ear cress) PE=1 SV=2	C	Energy production and conversion	ALDH11A3 [Arabidopsis lyrata subsp. lyrata]
F01_transcript/42528	[PR]	--	Cellular Component: chloroplast thylakoid membrane (GO:0009535);; Cellular Component: chloroplast envelope (GO:0009941);; Molecular Function: oxidoreductase activity (GO:0016491);; Molecular Function: 2 iron, 2 sulfur cluster binding (GO:0051537);; Biological Process: oxidation-reduction process (GO:0055114);;	--	--	--	--	Rieske-like [2Fe-2S] domain	--	C	Energy production and conversion	hypothetical protein ARALYDRAFT_476280 [Arabidopsis lyrata subsp. lyrata]
F01_transcript/48084	[C]	Energy production and conversion	Biological Process: polysaccharide biosynthetic process (GO:0000271);; Molecular Function: copper ion binding (GO:0005507);; Biological Process: pentose-phosphate shunt (GO:0006098);; Molecular Function: electron carrier activity (GO:0009055);; Cellular Component: chloroplast thylakoid lumen (GO:0009543);; Cellular Component: chloroplast stroma (GO:0009570);; Biological Process: response to blue …	K02638|9.15681e-93|aly:ARALYDRAFT_472262|DRT112; DNA-damage-repair/toleration protein 112; K02638 plastocyanin (A)	ko00195:Photosynthesis	--	--	Copper binding proteins, plastocyanin/azurin family;; Cupredoxin-like domain	Plastocyanin major isoform, chloroplastic (Precursor) OS=Arabidopsis thaliana (Mouse-ear cress) PE=1 SV=2	C	Energy production and conversion	DNA-damage-repair/toleration protein 112 [Arabidopsis lyrata subsp. lyrata]
F01_transcript/28948	--	--	Cellular Component: nucleus (GO:0005634);; Molecular Function: zinc ion binding (GO:0008270);;	--	--	[O]	Posttranslational modification, protein turnover, chaperones	Ring finger domain;; RING-H2 zinc finger;; Zinc finger, C3HC4 type (RING finger)	Probable E3 ubiquitin-protein ligase HIP1 OS=Oryza sativa subsp. japonica (Rice) PE=1 SV=2	O	Posttranslational modification, protein turnover, chaperones	zinc finger family protein [Arabidopsis lyrata subsp. lyrata]
F01_transcript/46715	[J]	Translation, ribosomal structure and biogenesis	Biological Process: RNA methylation (GO:0001510);; Molecular Function: structural constituent of ribosome (GO:0003735);; Cellular Component: nucleolus (GO:0005730);; Biological Process: translation (GO:0006412);; Cellular Component: plasmodesma (GO:0009506);; Cellular Component: chloroplast (GO:0009507);; Cellular Component: membrane (GO:0016020);; Cellular Component: cytosolic large ribosomal su…	K02872|2.87533e-142|crb:CARUB_v10014649mg|hypothetical protein; K02872 large subunit ribosomal protein L13Ae (A)	ko03010:Ribosome	[J]	Translation, ribosomal structure and biogenesis	Ribosomal protein L13	60S ribosomal protein L13a-1 GN=RPL13AA OS=Arabidopsis thaliana (Mouse-ear cress) PE=2 SV=1	J	Translation, ribosomal structure and biogenesis	PREDICTED: 60S ribosomal protein L13a-1 [Camelina sativa]
F01_transcript/24991	[MG]	--	Molecular Function: nucleotide binding (GO:0000166);; Molecular Function: protein binding (GO:0005515);; Cellular Component: endosome (GO:0005768);; Cellular Component: Golgi apparatus (GO:0005794);; Cellular Component: trans-Golgi network (GO:0005802);; Biological Process: carbohydrate metabolic process (GO:0005975);; Biological Process: tryptophan catabolic process (GO:0006569);; Biological Pro…	K08679|0|aly:ARALYDRAFT_898926|hypothetical protein; K08679 UDP-glucuronate 4-epimerase [EC:5.1.3.6] (A)	ko00500:Starch and sucrose metabolism;ko00520:Amino sugar and nucleotide sugar metabolism	[M]	Cell wall/membrane/envelope biogenesis	NAD dependent epimerase/dehydratase family;; 3-beta hydroxysteroid dehydrogenase/isomerase family;; RmlD substrate binding domain;; Male sterility protein;; short chain dehydrogenase;; Polysaccharide biosynthesis protein	UDP-glucuronate 4-epimerase 6 GN=F14O13.1 OS=Arabidopsis thaliana (Mouse-ear cress) PE=1 SV=1	M	Cell wall/membrane/envelope biogenesis	hypothetical protein ARALYDRAFT_898926 [Arabidopsis lyrata subsp. lyrata]
F01_transcript/45149	--	--	Biological Process: intracellular protein transport (GO:0006886);; Molecular Function: protein transmembrane transporter activity (GO:0008320);; Cellular Component: chloroplast (GO:0009507);; Cellular Component: integral component of membrane (GO:0016021);;	--	--	[U]	Intracellular trafficking, secretion, and vesicular transport	emp24/gp25L/p24 family/GOLD	Transmembrane emp24 domain-containing protein p24delta4 (Precursor) GN=CYB OS=Arabidopsis thaliana (Mouse-ear cress) PE=1 SV=1	U	Intracellular trafficking, secretion, and vesicular transport	PREDICTED: transmembrane emp24 domain-containing protein p24delta4 [Camelina sativa]
F01_transcript/3616	--	--	Biological Process: mitotic cell cycle (GO:0000278);; Biological Process: cytokinesis by cell plate formation (GO:0000911);; Biological Process: cell fate specification (GO:0001708);; Molecular Function: microtubule motor activity (GO:0003777);; Cellular Component: kinesin complex (GO:0005871);; Biological Process: DNA replication initiation (GO:0006270);; Biological Process: regulation of DNA re…	--	--	--	--	Kinesin-related;; Kinesin-related	Kinesin-like protein KIN12B GN=MDB19.16 OS=Arabidopsis thaliana (Mouse-ear cress) PE=1 SV=1	S	Function unknown	uncharacterized protein [Arabidopsis thaliana]
F01_transcript/13215	[L]	Replication, recombination and repair	Biological Process: cytokinesis by cell plate formation (GO:0000911);; Molecular Function: DNA binding (GO:0003677);; Molecular Function: DNA helicase activity (GO:0003678);; Molecular Function: ATP binding (GO:0005524);; Cellular Component: nucleus (GO:0005634);; Cellular Component: cytoplasm (GO:0005737);; Biological Process: DNA unwinding involved in DNA replication (GO:0006268);; Biological P…	K02209|0|crb:CARUB_v100079421m|hypothetical protein; K02209 DNA replication licensing factor MCM5 [EC:3.6.4.12] (A)	ko03030:DNA replication	[L]	Replication, recombination and repair	MCM2/3/5 family;; Magnesium chelatase, subunit ChlI	DNA replication licensing factor MCM5 GN=MCM5 OS=Arabidopsis thaliana (Mouse-ear cress) PE=1 SV=1	L	Replication, recombination and repair	hypothetical protein CARUB_v100079421mg, partial [Capsella rubella]
F01_transcript/26032	[R]	General function prediction only	Cellular Component: vacuole (GO:0005773);; Cellular Component: cytosol (GO:0005829);; Biological Process: proteolysis (GO:0006508);; Molecular Function: peptidase activity (GO:0008233);; Cellular Component: chloroplast (GO:0009507);; Biological Process: cysteine biosynthetic process (GO:0019344);;	--	--	--	--	alpha/beta hydrolase fold;; Alpha/beta hydrolase family	--	S	Function unknown	hypothetical protein CARUB_v10019438mg [Capsella rubella]
F01_transcript/37010	--	--	--	--	--	[L]	Replication, recombination and repair	--	UPF0725 protein At2g20625 GN=At2g20625 OS=Arabidopsis thaliana (Mouse-ear cress) PE=3 SV=1	S	Function unknown	PREDICTED: uncharacterized protein LOC104744092 [Camelina sativa]
F01_transcript/22237	--	--	Molecular Function: nucleic acid binding (GO:0003676);; Molecular Function: sequence-specific DNA binding transcription factor activity (GO:0003700);; Cellular Component: nucleus (GO:0005634);; Biological Process: regulation of transcription, DNA-templated (GO:0006355);; Molecular Function: zinc ion binding (GO:0008270);;	--	--	[R]	General function prediction only	Zinc finger C-x8-C-x5-C-x3-H type (and similar)	Zinc finger CCCH domain-containing protein 12 GN=At1g32360 OS=Arabidopsis thaliana (Mouse-ear cress) PE=2 SV=1	S	Function unknown	PREDICTED: zinc finger CCCH domain-containing protein 12-like [Camelina sativa]
F01_transcript/29784	--	--	Molecular Function: sequence-specific DNA binding transcription factor activity (GO:0003700);; Molecular Function: protein binding (GO:0005515);; Cellular Component: nucleus (GO:0005634);; Biological Process: regulation of transcription, DNA-templated (GO:0006355);; Biological Process: protein N-linked glycosylation (GO:0006487);;	--	--	--	--	GRAS domain family	Scarecrow-like protein 21 GN=SCL21 OS=Arabidopsis thaliana (Mouse-ear cress) PE=1 SV=1	K	Transcription	hypothetical protein ARALYDRAFT_899299 [Arabidopsis lyrata subsp. lyrata]
F01_transcript/3742	[L]	Replication, recombination and repair	Molecular Function: DNA binding (GO:0003677);; Molecular Function: DNA helicase activity (GO:0003678);; Molecular Function: protein binding (GO:0005515);; Molecular Function: ATP binding (GO:0005524);; Cellular Component: nucleus (GO:0005634);; Biological Process: DNA unwinding involved in DNA replication (GO:0006268);; Biological Process: DNA replication initiation (GO:0006270);; Molecular Funct…	K02542|0|ath:AT5G44635|MCM6; minichromosome maintenance protein 6; K02542 DNA replication licensing factor MCM6 [EC:3.6.4.12] (A)	ko03030:DNA replication	[L]	Replication, recombination and repair	MCM2/3/5 family;; MCM N-terminal domain;; Magnesium chelatase, subunit ChlI	DNA replication licensing factor MCM6 GN=MCM6 OS=Arabidopsis thaliana (Mouse-ear cress) PE=1 SV=1	L	Replication, recombination and repair	minichromosome maintenance protein 6 [Arabidopsis thaliana]
F01_transcript/34300	--	--	Cellular Component: plasma membrane (GO:0005886);; Biological Process: cellular response to nitrogen starvation (GO:0006995);; Cellular Component: chloroplast (GO:0009507);;	--	--	--	--	Leucine Rich repeats (2 copies);; Leucine rich repeat;; Leucine Rich Repeat	Uncharacterized protein At4g06744 (Precursor) GN=At4g06744 OS=Arabidopsis thaliana (Mouse-ear cress) PE=2 SV=1	S	Function unknown	hypothetical protein EUTSA_v10020680mg [Eutrema salsugineum]
F01_transcript/15714	--	--	Cellular Component: endoplasmic reticulum (GO:0005783);; Cellular Component: chloroplast (GO:0009507);;	--	--	[R]	General function prediction only	--	Vacuole membrane protein KMS1 {ECO:0000303|PubMed:21294794} OS=Arabidopsis thaliana (Mouse-ear cress) PE=1 SV=1	S	Function unknown	predicted protein [Arabidopsis lyrata subsp. lyrata]
F01_transcript/43335	--	--	Molecular Function: structural molecule activity (GO:0005198);; Cellular Component: plasma membrane (GO:0005886);; Biological Process: response to osmotic stress (GO:0006970);;	--	--	[U]	Intracellular trafficking, secretion, and vesicular transport	MSP (Major sperm protein) domain	Vesicle-associated protein 4-1 GN=MJP23.9 OS=Arabidopsis thaliana (Mouse-ear cress) PE=2 SV=1	U	Intracellular trafficking, secretion, and vesicular transport	hypothetical protein AALP_AA8G324200 [Arabis alpina]
F01_transcript/40755	[R]	General function prediction only	Biological Process: transition metal ion transport (GO:0000041);; Cellular Component: cytosol (GO:0005829);; Biological Process: nucleotide biosynthetic process (GO:0009165);; Biological Process: flavonoid biosynthetic process (GO:0009813);; Biological Process: response to nitrate (GO:0010167);; Biological Process: regulation of anion channel activity (GO:0010359);; Biological Process: nitrate tr…	--	--	[QR]	--	non-haem dioxygenase in morphine synthesis N-terminal;; 2OG-Fe(II) oxygenase superfamily	Protein SRG1 GN=SRG1 OS=Arabidopsis thaliana (Mouse-ear cress) PE=2 SV=1	S	Function unknown	oxidoreductase [Arabidopsis lyrata subsp. lyrata]
F01_transcript/16482	--	--	Cellular Component: nucleus (GO:0005634);; Biological Process: protein glycosylation (GO:0006486);; Cellular Component: membrane (GO:0016020);;	--	--	--	--	--	--	S	Function unknown	hypothetical protein ARALYDRAFT_474768 [Arabidopsis lyrata subsp. lyrata]
F01_transcript/17534	--	--	Cellular Component: nucleus (GO:0005634);; Biological Process: fatty acid beta-oxidation (GO:0006635);; Molecular Function: zinc ion binding (GO:0008270);; Biological Process: protein import into peroxisome matrix (GO:0016558);;	--	--	[A]	RNA processing and modification	RING-variant domain	--	O	Posttranslational modification, protein turnover, chaperones	hypothetical protein EUTSA_v10020625mg [Eutrema salsugineum]
F01_transcript/2642	--	--	Cellular Component: nucleus (GO:0005634);; Cellular Component: cytoplasm (GO:0005737);;	--	--	--	--	--	--	S	Function unknown	uncharacterized protein [Arabidopsis thaliana]
F01_transcript/7573	[M]	Cell wall/membrane/envelope biogenesis	Biological Process: MAPK cascade (GO:0000165);; Biological Process: response to hypoxia (GO:0001666);; Biological Process: protein targeting to membrane (GO:0006612);; Biological Process: response to cold (GO:0009409);; Biological Process: salicylic acid biosynthetic process (GO:0009697);; Cellular Component: chloroplast outer membrane (GO:0009707);; Biological Process: abscisic acid-activated si…	K09480|0|aly:ARALYDRAFT_490510|hypothetical protein; K09480 digalactosyldiacylglycerol synthase [EC:2.4.1.241] (A)	ko00561:Glycerolipid metabolism	--	--	Glycosyl transferases group 1;; Glycosyl transferases group 1	Digalactosyldiacylglycerol synthase 2, chloroplastic GN=DGD2 OS=Arabidopsis thaliana (Mouse-ear cress) PE=1 SV=1	I	Lipid transport and metabolism	hypothetical protein ARALYDRAFT_490510 [Arabidopsis lyrata subsp. lyrata]
F01_transcript/46901	--	--	Biological Process: protein folding (GO:0006457);; Cellular Component: prefoldin complex (GO:0016272);; Molecular Function: unfolded protein binding (GO:0051082);;	--	--	[O]	Posttranslational modification, protein turnover, chaperones	Prefoldin subunit	Probable prefoldin subunit 3 GN=At5g49510 OS=Arabidopsis thaliana (Mouse-ear cress) PE=1 SV=1	S	Function unknown	PREDICTED: probable prefoldin subunit 3 [Camelina sativa]
F01_transcript/3463	--	--	Cellular Component: nucleus (GO:0005634);; Cellular Component: mitochondrion (GO:0005739);;	--	--	--	--	N-terminal C2 in EEIG1 and EHBP1 proteins	--	S	Function unknown	hypothetical protein ARALYDRAFT_487270 [Arabidopsis lyrata subsp. lyrata]
F01_transcript/42227	--	--	Cellular Component: nucleus (GO:0005634);;	--	--	--	--	--	--	S	Function unknown	hypothetical protein ARALYDRAFT_916018 [Arabidopsis lyrata subsp. lyrata]
F01_transcript/18049	[GEPR]	--	Molecular Function: sugar:proton symporter activity (GO:0005351);; Cellular Component: plasma membrane (GO:0005886);; Cellular Component: chloroplast envelope (GO:0009941);; Cellular Component: integral component of membrane (GO:0016021);; Biological Process: photosynthesis, light reaction (GO:0019684);; Biological Process: carbohydrate transmembrane transport (GO:0034219);;	--	--	[R]	General function prediction only	Sugar (and other) transporter;; Major Facilitator Superfamily;; Protein of unknown function (DUF791)	D-xylose-proton symporter-like 3, chloroplastic (Precursor) GN=At5g59250 OS=Arabidopsis thaliana (Mouse-ear cress) PE=2 SV=2	G	Carbohydrate transport and metabolism	Major facilitator superfamily protein [Arabidopsis thaliana]
F01_transcript/2063	[LKJ]	--	Molecular Function: RNA binding (GO:0003723);; Molecular Function: ATP binding (GO:0005524);; Cellular Component: nucleus (GO:0005634);; Molecular Function: ATP-dependent helicase activity (GO:0008026);; Molecular Function: zinc ion binding (GO:0008270);; Cellular Component: chloroplast stroma (GO:0009570);; Biological Process: embryo development ending in seed dormancy (GO:0009793);; Cellular Co…	--	--	[A]	RNA processing and modification	DEAD/DEAH box helicase;; Helicase conserved C-terminal domain;; GUCT (NUC152) domain;; Zinc knuckle;; Type III restriction enzyme, res subunit	DEAD-box ATP-dependent RNA helicase 3, chloroplastic (Precursor) OS=Arabidopsis thaliana (Mouse-ear cress) PE=1 SV=2	L	Replication, recombination and repair	DEAD-box ATP-dependent RNA helicase 3 [Arabidopsis thaliana]
F01_transcript/42958	--	--	Molecular Function: GTPase activity (GO:0003924);; Molecular Function: protein binding (GO:0005515);; Molecular Function: GTP binding (GO:0005525);; Biological Process: GTP catabolic process (GO:0006184);; Biological Process: protein import into nucleus (GO:0006606);; Biological Process: protein targeting to mitochondrion (GO:0006626);; Cellular Component: chloroplast outer membrane (GO:0009707);…	--	--	--	--	AIG1 family;; 50S ribosome-binding GTPase;; Protein of unknown function, DUF258	Translocase of chloroplast 34, chloroplastic GN=MUG13.14 OS=Arabidopsis thaliana (Mouse-ear cress) PE=1 SV=2	S	Function unknown	PREDICTED: translocase of chloroplast 34, chloroplastic [Camelina sativa]
F01_transcript/20813	--	--	Cellular Component: chloroplast (GO:0009507);; Biological Process: embryo development (GO:0009790);;	--	--	--	--	Protein of unknown function (DUF793)	Protein BPS1, chloroplastic (Precursor) GN=BPS1 OS=Arabidopsis thaliana (Mouse-ear cress) PE=2 SV=1	S	Function unknown	hypothetical protein ARALYDRAFT_904061 [Arabidopsis lyrata subsp. lyrata]
F01_transcript/17838	--	--	Molecular Function: sequence-specific DNA binding transcription factor activity (GO:0003700);; Cellular Component: nucleus (GO:0005634);; Biological Process: regulation of transcription, DNA-templated (GO:0006355);; Biological Process: response to gibberellin (GO:0009739);;	--	--	--	--	GRAS domain family	Scarecrow-like protein 3 GN=SCL3 OS=Arabidopsis thaliana (Mouse-ear cress) PE=2 SV=1	K	Transcription	PREDICTED: scarecrow-like protein 3 isoform X1 [Camelina sativa]
F01_transcript/12636	[C]	Energy production and conversion	Molecular Function: 1-pyrroline-5-carboxylate dehydrogenase activity (GO:0003842);; Molecular Function: 3-chloroallyl aldehyde dehydrogenase activity (GO:0004028);; Cellular Component: mitochondrion (GO:0005739);; Molecular Function: zinc ion binding (GO:0008270);; Cellular Component: chloroplast (GO:0009507);; Biological Process: response to salt stress (GO:0009651);; Biological Process: proline…	K00294|0|ath:AT5G62530|ALDH12A1; delta-1-pyrroline-5-carboxylate dehydrogenase 12A1; K00294 1-pyrroline-5-carboxylate dehydrogenase [EC:1.2.1.88] (A)	ko00250:Alanine, aspartate and glutamate metabolism;ko00330:Arginine and proline metabolism	[C]	Energy production and conversion	Aldehyde dehydrogenase family	Delta-1-pyrroline-5-carboxylate dehydrogenase 12A1, mitochondrial (Precursor) GN=K19B1.14 OS=Arabidopsis thaliana (Mouse-ear cress) PE=2 SV=1	E	Amino acid transport and metabolism	delta-1-pyrroline-5-carboxylate dehydrogenase precursor [Arabidopsis thaliana]
F01_transcript/23625	[GEPR]	--	Molecular Function: sugar:proton symporter activity (GO:0005351);; Cellular Component: plasma membrane (GO:0005886);; Biological Process: transmembrane transport (GO:0055085);;	--	--	[R]	General function prediction only	Sugar (and other) transporter;; Sugar (and other) transporter;; Sugar (and other) transporter	Sugar transporter ERD6-like 11 GN=At3g05165 OS=Arabidopsis thaliana (Mouse-ear cress) PE=2 SV=2	G	Carbohydrate transport and metabolism	hypothetical protein CARUB_v10013527mg, partial [Capsella rubella]
F01_transcript/9573	[P]	Inorganic ion transport and metabolism	Cellular Component: plant-type vacuole (GO:0000325);; Molecular Function: protein binding (GO:0005515);; Cellular Component: extracellular region (GO:0005576);; Cellular Component: vacuolar membrane (GO:0005774);; Cellular Component: plasma membrane (GO:0005886);; Biological Process: lipid transport (GO:0006869);; Biological Process: regulation of pH (GO:0006885);; Biological Process: intra-Golgi…	--	--	[P]	Inorganic ion transport and metabolism	Sodium/hydrogen exchanger family	Sodium/hydrogen exchanger 2 GN=NHX2 OS=Arabidopsis thaliana (Mouse-ear cress) PE=2 SV=2	P	Inorganic ion transport and metabolism	PREDICTED: sodium/hydrogen exchanger 2-like [Camelina sativa]
F01_transcript/875	--	--	Cellular Component: cytoplasm (GO:0005737);;	--	--	[O]	Posttranslational modification, protein turnover, chaperones	--	--	O	Posttranslational modification, protein turnover, chaperones	hypothetical protein CARUB_v10022567mg [Capsella rubella]
F01_transcript/47907	[J]	Translation, ribosomal structure and biogenesis	Biological Process: respiratory burst involved in defense response (GO:0002679);; Cellular Component: cytoplasm (GO:0005737);; Molecular Function: N-acetyltransferase activity (GO:0008080);; Biological Process: ethylene biosynthetic process (GO:0009693);; Biological Process: abscisic acid-activated signaling pathway (GO:0009738);; Biological Process: ethylene-activated signaling pathway (GO:00098…	--	--	--	--	Acetyltransferase (GNAT) domain;; Acetyltransferase (GNAT) domain;; Acetyltransferase (GNAT) domain;; Acetyltransferase (GNAT) family	--	J	Translation, ribosomal structure and biogenesis	hypothetical protein ARALYDRAFT_902251 [Arabidopsis lyrata subsp. lyrata]
F01_transcript/45697	[G]	Carbohydrate transport and metabolism	Molecular Function: triose-phosphate isomerase activity (GO:0004807);; Molecular Function: copper ion binding (GO:0005507);; Cellular Component: cell wall (GO:0005618);; Cellular Component: mitochondrion (GO:0005739);; Cellular Component: vacuolar membrane (GO:0005774);; Cellular Component: Golgi apparatus (GO:0005794);; Cellular Component: cytosol (GO:0005829);; Cellular Component: plasma membra…	K01803|2.89592e-102|aly:ARALYDRAFT_906963|hypothetical protein; K01803 triosephosphate isomerase (TIM) [EC:5.3.1.1] (A)	ko00010:Glycolysis / Gluconeogenesis;ko00051:Fructose and mannose metabolism;ko00562:Inositol phosphate metabolism;ko00710:Carbon fixation in photosynthetic organisms;ko01200:Carbon metabolism;ko01230:Biosynthesis of amino acids	[G]	Carbohydrate transport and metabolism	Triosephosphate isomerase;; Triosephosphate isomerase;; Triosephosphate isomerase	Triosephosphate isomerase, cytosolic GN=CTIMC OS=Arabidopsis thaliana (Mouse-ear cress) PE=1 SV=2	G	Carbohydrate transport and metabolism	predicted protein [Arabidopsis lyrata subsp. lyrata]
F01_transcript/12182	--	--	Molecular Function: aspartic-type endopeptidase activity (GO:0004190);; Cellular Component: extracellular region (GO:0005576);; Biological Process: N-terminal protein myristoylation (GO:0006499);; Biological Process: proteolysis (GO:0006508);;	--	--	[O]	Posttranslational modification, protein turnover, chaperones	Xylanase inhibitor N-terminal;; Eukaryotic aspartyl protease;; Xylanase inhibitor C-terminal	Aspartic proteinase Asp1 (Precursor) GN=OsJ_031884 OS=Oryza sativa subsp. japonica (Rice) PE=2 SV=1	O	Posttranslational modification, protein turnover, chaperones	aspartyl protease family protein [Arabidopsis lyrata subsp. lyrata]
F01_transcript/45538	--	--	Cellular Component: nucleus (GO:0005634);;	--	--	--	--	--	--	S	Function unknown	hypothetical protein ARALYDRAFT_486444 [Arabidopsis lyrata subsp. lyrata]
F01_transcript/24044	--	--	Cellular Component: nucleus (GO:0005634);; Cellular Component: endoplasmic reticulum (GO:0005783);; Biological Process: phosphatidylglycerol biosynthetic process (GO:0006655);; Molecular Function: transferase activity, transferring acyl groups (GO:0016746);;	K13510|1.1081e-137|aly:ARALYDRAFT_477149|hypothetical protein; K13510 lysophosphatidylcholine acyltransferase / lyso-PAF acetyltransferase [EC:2.3.1.23 2.3.1.67] (A)	ko00564:Glycerophospholipid metabolism;ko00565:Ether lipid metabolism	[I]	Lipid transport and metabolism	Acyltransferase;; Acyltransferase	Lysophospholipid acyltransferase LPEAT1 GN=LPEAT1 OS=Arabidopsis thaliana (Mouse-ear cress) PE=1 SV=1	I	Lipid transport and metabolism	hypothetical protein ARALYDRAFT_477149 [Arabidopsis lyrata subsp. lyrata]
F01_transcript/2900	[T]	Signal transduction mechanisms	Biological Process: developmental process involved in reproduction (GO:0003006);; Molecular Function: actin monomer binding (GO:0003785);; Molecular Function: ATP binding (GO:0005524);; Cellular Component: nucleus (GO:0005634);; Cellular Component: plasma membrane (GO:0005886);; Biological Process: positive gravitropism (GO:0009958);; Biological Process: lateral root formation (GO:0010311);; Mole…	K00889|0|crb:CARUB_v10019857mg|hypothetical protein; K00889 1-phosphatidylinositol-4-phosphate 5-kinase [EC:2.7.1.68] (A)	ko00562:Inositol phosphate metabolism;ko04070:Phosphatidylinositol signaling system;ko04144:Endocytosis	[T]	Signal transduction mechanisms	Phosphatidylinositol-4-phosphate 5-Kinase;; MORN repeat	Phosphatidylinositol 4-phosphate 5-kinase 2 GN=PIP5K2 OS=Arabidopsis thaliana (Mouse-ear cress) PE=1 SV=2	T	Signal transduction mechanisms	hypothetical protein CARUB_v10019857mg [Capsella rubella]
F01_transcript/45744	[LR]	--	Molecular Function: bis(5'-nucleosyl)-tetraphosphatase (asymmetrical) activity (GO:0004081);; Cellular Component: chloroplast (GO:0009507);; Biological Process: methylglyoxal catabolic process to D-lactate (GO:0019243);; Molecular Function: bis(5'-adenosyl)-pentaphosphatase activity (GO:0034432);;	--	--	--	--	NUDIX domain	Nudix hydrolase 27, chloroplastic (Precursor) GN=MHF15.14 OS=Arabidopsis thaliana (Mouse-ear cress) PE=1 SV=1	S	Function unknown	nudix hydrolase 27 [Arabidopsis thaliana]
F01_transcript/48475	[J]	Translation, ribosomal structure and biogenesis	Molecular Function: structural constituent of ribosome (GO:0003735);; Cellular Component: vacuolar membrane (GO:0005774);; Cellular Component: Golgi apparatus (GO:0005794);; Cellular Component: plasma membrane (GO:0005886);; Biological Process: translation (GO:0006412);; Cellular Component: plasmodesma (GO:0009506);; Cellular Component: cytosolic large ribosomal subunit (GO:0022625);; Biological …	K02918|3.01979e-48|aly:ARALYDRAFT_487040|60S ribosomal protein L35; K02918 large subunit ribosomal protein L35e (A)	ko03010:Ribosome	[J]	Translation, ribosomal structure and biogenesis	Ribosomal L29 protein	60S ribosomal protein L35-4 GN=RPL35D OS=Arabidopsis thaliana (Mouse-ear cress) PE=2 SV=1	J	Translation, ribosomal structure and biogenesis	60S ribosomal protein L35 [Arabidopsis lyrata subsp. lyrata]
F01_transcript/48059	[E]	Amino acid transport and metabolism	Molecular Function: glycine hydroxymethyltransferase activity (GO:0004372);; Molecular Function: protein binding (GO:0005515);; Cellular Component: cytosol (GO:0005829);; Cellular Component: plasma membrane (GO:0005886);; Biological Process: glycine metabolic process (GO:0006544);; Biological Process: L-serine metabolic process (GO:0006563);; Biological Process: circadian rhythm (GO:0007623);; Ce…	K00600|2.9214e-73|aly:ARALYDRAFT_915517|hypothetical protein; K00600 glycine hydroxymethyltransferase [EC:2.1.2.1] (A)	ko00260:Glycine, serine and threonine metabolism;ko00460:Cyanoamino acid metabolism;ko00630:Glyoxylate and dicarboxylate metabolism;ko00670:One carbon pool by folate;ko01200:Carbon metabolism;ko01230:Biosynthesis of amino acids	[E]	Amino acid transport and metabolism	Serine hydroxymethyltransferase	Serine hydroxymethyltransferase 4 OS=Arabidopsis thaliana (Mouse-ear cress) PE=1 SV=1	E	Amino acid transport and metabolism	PREDICTED: serine hydroxymethyltransferase 4-like [Camelina sativa]
F01_transcript/26946	--	--	Cellular Component: ubiquitin ligase complex (GO:0000151);; Molecular Function: ubiquitin-protein transferase activity (GO:0004842);; Cellular Component: nucleus (GO:0005634);; Cellular Component: cytoplasm (GO:0005737);; Cellular Component: plasma membrane (GO:0005886);; Biological Process: leaf senescence (GO:0010150);; Biological Process: regulation of chlorophyll catabolic process (GO:0010271…	--	--	[S]	Function unknown	Armadillo/beta-catenin-like repeat;; HEAT repeats;; HEAT-like repeat	U-box domain-containing protein 44 GN=F2D10.27 OS=Arabidopsis thaliana (Mouse-ear cress) PE=1 SV=1	S	Function unknown	hypothetical protein CARUB_v10008332mg [Capsella rubella]
F01_transcript/157	[P]	Inorganic ion transport and metabolism	Molecular Function: calcium-transporting ATPase activity (GO:0005388);; Molecular Function: ATP binding (GO:0005524);; Cellular Component: nucleus (GO:0005634);; Cellular Component: endoplasmic reticulum (GO:0005783);; Cellular Component: plasma membrane (GO:0005886);; Biological Process: ATP catabolic process (GO:0006200);; Biological Process: cation transport (GO:0006812);; Biological Process: …	K14950|0|crb:CARUB_v10003513mg|hypothetical protein; K14950 cation-transporting ATPase 13A1 [EC:3.6.3.-] (A)	--	[P]	Inorganic ion transport and metabolism	E1-E2 ATPase;; haloacid dehalogenase-like hydrolase;; haloacid dehalogenase-like hydrolase;; Putative hydrolase of sodium-potassium ATPase alpha subunit	Probable manganese-transporting ATPase PDR2 GN=MQM1.11 OS=Arabidopsis thaliana (Mouse-ear cress) PE=1 SV=1	P	Inorganic ion transport and metabolism	hypothetical protein CARUB_v10003513mg [Capsella rubella]
F01_transcript/37005	[R]	General function prediction only	Biological Process: transition metal ion transport (GO:0000041);; Cellular Component: endoplasmic reticulum (GO:0005783);; Biological Process: response to wounding (GO:0009611);; Biological Process: coumarin biosynthetic process (GO:0009805);; Biological Process: positive regulation of flavonoid biosynthetic process (GO:0009963);; Molecular Function: hydrolase activity (GO:0016787);;	--	--	--	--	Alpha/beta hydrolase family;; alpha/beta hydrolase fold;; Alpha/beta hydrolase family	--	S	Function unknown	hydrolase, alpha/beta fold family protein [Arabidopsis lyrata subsp. lyrata]
F01_transcript/9971	--	--	Cellular Component: endosome (GO:0005768);; Cellular Component: vacuolar membrane (GO:0005774);; Cellular Component: Golgi apparatus (GO:0005794);; Cellular Component: trans-Golgi network (GO:0005802);; Molecular Function: methyltransferase activity (GO:0008168);; Cellular Component: plant-type cell wall (GO:0009505);; Biological Process: methylation (GO:0032259);;	--	--	--	--	Putative S-adenosyl-L-methionine-dependent methyltransferase;; Methyltransferase domain;; Methyltransferase domain;; Putative S-adenosyl-L-methionine-dependent methyltransferase	Probable methyltransferase PMT9 GN=At5g14430 OS=Arabidopsis thaliana (Mouse-ear cress) PE=2 SV=1	S	Function unknown	hypothetical protein CARUB_v10000502mg [Capsella rubella]
F01_transcript/20600	[D]	Cell cycle control, cell division, chromosome partitioning	Cellular Component: chromatin (GO:0000785);; Molecular Function: chromatin binding (GO:0003682);; Molecular Function: ATP binding (GO:0005524);; Cellular Component: cytoplasm (GO:0005737);; Cellular Component: spindle (GO:0005819);; Biological Process: sister chromatid cohesion (GO:0007062);; Cellular Component: cohesin complex (GO:0008278);; Cellular Component: plasmodesma (GO:0009506);; Biologi…	K06669|0|eus:EUTSA_v10001887mg|hypothetical protein; K06669 structural maintenance of chromosome 3 (chondroitin sulfate proteoglycan 6) (A)	--	[D]	Cell cycle control, cell division, chromosome partitioning	RecF/RecN/SMC N terminal domain;; AAA domain	Structural maintenance of chromosomes protein 3 GN=T22O13.6 OS=Arabidopsis thaliana (Mouse-ear cress) PE=2 SV=1	D	Cell cycle control, cell division, chromosome partitioning	hypothetical protein EUTSA_v10001887mg [Eutrema salsugineum]
F01_transcript/35658	--	--	Molecular Function: sequence-specific DNA binding transcription factor activity (GO:0003700);; Cellular Component: nucleus (GO:0005634);; Biological Process: regulation of transcription, DNA-templated (GO:0006355);; Biological Process: response to heat (GO:0009408);; Molecular Function: sequence-specific DNA binding (GO:0043565);;	K09419|0|aly:ARALYDRAFT_676311|hypothetical protein; K09419 heat shock transcription factor, other eukaryote (A)	--	[K]	Transcription	HSF-type DNA-binding	Heat stress transcription factor A-8 GN=T23K23.18 OS=Arabidopsis thaliana (Mouse-ear cress) PE=2 SV=1	K	Transcription	predicted protein [Arabidopsis lyrata subsp. lyrata]
F01_transcript/14327	[J]	Translation, ribosomal structure and biogenesis	Molecular Function: translation initiation factor activity (GO:0003743);; Molecular Function: GTPase activity (GO:0003924);; Molecular Function: GTP binding (GO:0005525);; Cellular Component: cytosol (GO:0005829);; Biological Process: GTP catabolic process (GO:0006184);; Biological Process: translational initiation (GO:0006413);; Molecular Function: serine-type peptidase activity (GO:0008236);; B…	K03242|1.76635e-127|aly:ARALYDRAFT_893446|hypothetical protein; K03242 translation initiation factor 2 subunit 3 (A)	ko03013:RNA transport	[J]	Translation, ribosomal structure and biogenesis	Initiation factor eIF2 gamma, C terminal	Probable aldo-keto reductase 5 GN=At1g60730 OS=Arabidopsis thaliana (Mouse-ear cress) PE=2 SV=1	J	Translation, ribosomal structure and biogenesis	hypothetical protein ARALYDRAFT_893446 [Arabidopsis lyrata subsp. lyrata]
F01_transcript/16086	[R]	General function prediction only	Biological Process: cell morphogenesis (GO:0000902);; Cellular Component: nucleus (GO:0005634);; Cellular Component: endoplasmic reticulum (GO:0005783);; Biological Process: protein N-linked glycosylation (GO:0006487);; Biological Process: cell growth (GO:0016049);; Biological Process: Golgi vesicle transport (GO:0048193);;	--	--	[S]	Function unknown	Predicted integral membrane metal-binding protein (DUF2296)	Uncharacterized protein At2g24330 GN=At2g24330 OS=Arabidopsis thaliana (Mouse-ear cress) PE=2 SV=1	S	Function unknown	hypothetical protein EUTSA_v10025341mg [Eutrema salsugineum]
F01_transcript/46718	--	--	Molecular Function: protein binding (GO:0005515);; Molecular Function: zinc ion binding (GO:0008270);; Biological Process: response to salt stress (GO:0009651);; Biological Process: abscisic acid metabolic process (GO:0009687);; Biological Process: response to gibberellin (GO:0009739);; Biological Process: response to chitin (GO:0010200);;	K16285|7.59608e-65|aly:ARALYDRAFT_480074|hypothetical protein; K16285 RING/U-box domain-containing protein (A)	--	[O]	Posttranslational modification, protein turnover, chaperones	--	Probable E3 ubiquitin-protein ligase XERICO GN=XERICO OS=Arabidopsis thaliana (Mouse-ear cress) PE=1 SV=1	O	Posttranslational modification, protein turnover, chaperones	hypothetical protein ARALYDRAFT_480074 [Arabidopsis lyrata subsp. lyrata]
F01_transcript/35002	[R]	General function prediction only	Biological Process: maltose metabolic process (GO:0000023);; Cellular Component: chloroplast envelope (GO:0009941);; Molecular Function: hydrolase activity (GO:0016787);; Biological Process: starch biosynthetic process (GO:0019252);; Biological Process: positive regulation of catalytic activity (GO:0043085);;	--	--	[R]	General function prediction only	Alpha/beta hydrolase family;; Alpha/beta hydrolase family;; alpha/beta hydrolase fold;; Uncharacterised conserved protein (DUF2305)	Pheophytinase, chloroplastic (Precursor) GN=MAC12.25 OS=Arabidopsis thaliana (Mouse-ear cress) PE=1 SV=1	S	Function unknown	hydrolase, alpha/beta fold family protein [Arabidopsis lyrata subsp. lyrata]
F01_transcript/41404	--	--	Cellular Component: chloroplast (GO:0009507);; Biological Process: vernalization response (GO:0010048);;	--	--	--	--	Protein of unknown function (DUF4057)	Alpha-ketoglutarate-dependent dioxygenase alkB homolog 2 GN=ALKBH2 OS=Arabidopsis thaliana (Mouse-ear cress) PE=2 SV=2	S	Function unknown	PREDICTED: uncharacterized protein LOC104702601 isoform X1 [Camelina sativa]
F01_transcript/26600	[V]	Defense mechanisms	Cellular Component: plasma membrane (GO:0005886);; Biological Process: drug transmembrane transport (GO:0006855);; Cellular Component: chloroplast (GO:0009507);; Molecular Function: drug transmembrane transporter activity (GO:0015238);; Molecular Function: antiporter activity (GO:0015297);;	K03327|3.76889e-160|aly:ARALYDRAFT_471708|mate efflux family protein; K03327 multidrug resistance protein, MATE family (A)	--	[R]	General function prediction only	MatE	MATE efflux family protein DTX1 GN=F3L12.13 OS=Arabidopsis thaliana (Mouse-ear cress) PE=2 SV=1	V	Defense mechanisms	mate efflux family protein [Arabidopsis lyrata subsp. lyrata]
F01_transcript/44280	[O]	Posttranslational modification, protein turnover, chaperones	Molecular Function: glutathione transferase activity (GO:0004364);; Biological Process: pentose-phosphate shunt (GO:0006098);; Biological Process: glutathione metabolic process (GO:0006749);; Biological Process: toxin catabolic process (GO:0009407);; Cellular Component: chloroplast (GO:0009507);; Biological Process: response to salt stress (GO:0009651);; Biological Process: de-etiolation (GO:0009…	K00799|6.80769e-143|aly:ARALYDRAFT_888299|glutathione S-transferase; K00799 glutathione S-transferase [EC:2.5.1.18] (A)	ko00480:Glutathione metabolism	[O]	Posttranslational modification, protein turnover, chaperones	Glutathione S-transferase, N-terminal domain;; Glutathione S-transferase, N-terminal domain;; Glutathione S-transferase, C-terminal domain;; Glutathione S-transferase, N-terminal domain;; Glutathione S-transferase, C-terminal domain	Glutathione S-transferase U17 GN=At1g10370 OS=Arabidopsis thaliana (Mouse-ear cress) PE=2 SV=1	O	Posttranslational modification, protein turnover, chaperones	PREDICTED: glutathione S-transferase U17-like [Camelina sativa]
F01_transcript/616	[RTKL]	--	Molecular Function: peptide receptor activity (GO:0001653);; Molecular Function: guanylate cyclase activity (GO:0004383);; Molecular Function: protein serine/threonine kinase activity (GO:0004674);; Molecular Function: protein tyrosine kinase activity (GO:0004713);; Molecular Function: ATP binding (GO:0005524);; Cellular Component: plasma membrane (GO:0005886);; Biological Process: cGMP biosynthe…	--	--	--	--	Protein kinase domain;; Protein tyrosine kinase;; Leucine Rich repeats (2 copies);; Leucine rich repeat;; Leucine Rich Repeat;; Leucine Rich repeat;; Leucine rich repeat N-terminal domain;; Leucine rich repeat	Phytosulfokine receptor 1 (Precursor) GN=F5O4.1 OS=Arabidopsis thaliana (Mouse-ear cress) PE=2 SV=4	T	Signal transduction mechanisms	ATPSKR1 [Arabidopsis lyrata subsp. lyrata]
F01_transcript/48135	[H]	Coenzyme transport and metabolism	Cellular Component: cytoplasm (GO:0005737);; Molecular Function: methyltransferase activity (GO:0008168);; Molecular Function: ribonuclease inhibitor activity (GO:0008428);; Biological Process: methylation (GO:0032259);; Biological Process: regulation of RNA metabolic process (GO:0051252);;	K02553|2.8411e-112|crb:CARUB_v10015490mg|hypothetical protein; K02553 regulator of ribonuclease activity A (A)	--	--	--	Demethylmenaquinone methyltransferase	Putative 4-hydroxy-4-methyl-2-oxoglutarate aldolase 1 GN=At3g02770 OS=Arabidopsis thaliana (Mouse-ear cress) PE=2 SV=1	H	Coenzyme transport and metabolism	hypothetical protein CARUB_v10015490mg [Capsella rubella]
F01_transcript/27122	[DKL]	--	Biological Process: regulation of cyclin-dependent protein serine/threonine kinase activity (GO:0000079);; Molecular Function: nucleotide binding (GO:0000166);; Cellular Component: nucleus (GO:0005634);; Cellular Component: plasma membrane (GO:0005886);; Biological Process: RNA processing (GO:0006396);; Cellular Component: plasmodesma (GO:0009506);; Biological Process: plant-type hypersensitive r…	--	--	[R]	General function prediction only	Cyclin, N-terminal domain	Cyclin-L1-1 GN=T9J22.10 OS=Arabidopsis thaliana (Mouse-ear cress) PE=1 SV=2	DKL	--	ania-6a type cyclin [Arabidopsis lyrata subsp. lyrata]
F01_transcript/32930	--	--	Molecular Function: DNA binding (GO:0003677);; Molecular Function: chromatin binding (GO:0003682);; Molecular Function: sequence-specific DNA binding transcription factor activity (GO:0003700);; Cellular Component: nucleus (GO:0005634);; Biological Process: regulation of transcription, DNA-templated (GO:0006355);;	--	--	--	--	MYB-CC type transfactor, LHEQLE motif;; Myb-like DNA-binding domain	Protein PHR1-LIKE 1 GN=PHL1 OS=Arabidopsis thaliana (Mouse-ear cress) PE=1 SV=1	K	Transcription	protein PHR1-LIKE 1 [Arabidopsis thaliana]
F01_transcript/16440	--	--	Biological Process: mRNA splicing, via spliceosome (GO:0000398);; Molecular Function: single-stranded RNA binding (GO:0003727);; Cellular Component: nucleus (GO:0005634);; Molecular Function: zinc ion binding (GO:0008270);; Biological Process: positive regulation of cell proliferation (GO:0008284);; Biological Process: response to xenobiotic stimulus (GO:0009410);; Biological Process: production …	K12819|0|aly:ARALYDRAFT_475672|Pre-mRNA-splicing factor SLU7-A; K12819 pre-mRNA-processing factor SLU7 (A)	ko03040:Spliceosome	[A]	RNA processing and modification	Pre-mRNA splicing Prp18-interacting factor	Pre-mRNA-splicing factor SLU7-A GN=At1g65660 OS=Arabidopsis thaliana (Mouse-ear cress) PE=1 SV=2	A	RNA processing and modification	Pre-mRNA-splicing factor SLU7-A [Arabidopsis lyrata subsp. lyrata]
F01_transcript/6380	--	--	Biological Process: cytokinesis by cell plate formation (GO:0000911);; Cellular Component: nucleus (GO:0005634);; Biological Process: DNA replication (GO:0006260);; Biological Process: DNA methylation (GO:0006306);; Biological Process: cell proliferation (GO:0008283);; Biological Process: determination of bilateral symmetry (GO:0009855);; Biological Process: regulation of flower development (GO:0…	--	--	--	--	Protein of unknown function (DUF724);; Agenet domain	--	S	Function unknown	PREDICTED: uncharacterized protein LOC104788544 isoform X1 [Camelina sativa]
F01_transcript/32686	--	--	Molecular Function: DNA binding (GO:0003677);; Molecular Function: chromatin binding (GO:0003682);; Molecular Function: sequence-specific DNA binding transcription factor activity (GO:0003700);; Cellular Component: nucleus (GO:0005634);; Biological Process: regulation of transcription, DNA-templated (GO:0006355);;	--	--	--	--	--	Transcription factor LUX GN=F12A12.160 OS=Arabidopsis thaliana (Mouse-ear cress) PE=1 SV=1	S	Function unknown	hypothetical protein CARUB_v10014134mg [Capsella rubella]
F01_transcript/34434	--	--	Biological Process: respiratory burst involved in defense response (GO:0002679);; Molecular Function: protein binding (GO:0005515);; Cellular Component: mitochondrion (GO:0005739);; Biological Process: response to oxidative stress (GO:0006979);; Biological Process: response to absence of light (GO:0009646);; Biological Process: ethylene biosynthetic process (GO:0009693);; Biological Process: resp…	--	--	--	--	Hs1pro-1 protein C-terminus;; Hs1pro-1 N-terminus	Nematode resistance protein-like HSPRO1 GN=HSPRO1 OS=Arabidopsis thaliana (Mouse-ear cress) PE=1 SV=1	S	Function unknown	hypothetical protein ARALYDRAFT_486026 [Arabidopsis lyrata subsp. lyrata]
F01_transcript/22095	[Q]	Secondary metabolites biosynthesis, transport and catabolism	Molecular Function: iron ion binding (GO:0005506);; Cellular Component: endoplasmic reticulum (GO:0005783);; Molecular Function: electron carrier activity (GO:0009055);; Biological Process: gibberellin biosynthetic process (GO:0009686);; Molecular Function: oxygen binding (GO:0019825);; Molecular Function: heme binding (GO:0020037);; Molecular Function: ent-kaurenoate oxidase activity (GO:0051777…	--	--	[QI]	--	Cytochrome P450	Ent-kaurenoic acid oxidase 1 GN=YUP8H12.23 OS=Arabidopsis thaliana (Mouse-ear cress) PE=2 SV=1	Q	Secondary metabolites biosynthesis, transport and catabolism	ent-kaurenoic acid oxidase 1 [Arabidopsis thaliana]
F01_transcript/25007	--	--	Cellular Component: nucleus (GO:0005634);; Cellular Component: chloroplast (GO:0009507);;	--	--	[R]	General function prediction only	--	--	S	Function unknown	GYF domain-containing protein [Arabidopsis lyrata subsp. lyrata]
F01_transcript/35007	--	--	Molecular Function: DNA binding (GO:0003677);; Molecular Function: sequence-specific DNA binding transcription factor activity (GO:0003700);; Cellular Component: nucleus (GO:0005634);; Biological Process: protein targeting to membrane (GO:0006612);; Biological Process: cytokinin biosynthetic process (GO:0009691);; Biological Process: response to brassinosteroid (GO:0009741);; Biological Process: …	K09287|0|aly:ARALYDRAFT_888685|hypothetical protein; K09287 RAV-like factor (A)	--	--	--	B3 DNA binding domain;; AP2 domain	AP2/ERF and B3 domain-containing transcription factor RAV1 GN=RAV1 OS=Arabidopsis thaliana (Mouse-ear cress) PE=1 SV=1	K	Transcription	hypothetical protein ARALYDRAFT_888685 [Arabidopsis lyrata subsp. lyrata]
F01_transcript/23495	[Q]	Secondary metabolites biosynthesis, transport and catabolism	Molecular Function: monooxygenase activity (GO:0004497);; Molecular Function: iron ion binding (GO:0005506);; Cellular Component: endoplasmic reticulum (GO:0005783);; Molecular Function: electron carrier activity (GO:0009055);; Cellular Component: chloroplast (GO:0009507);; Molecular Function: oxidoreductase activity, acting on paired donors, with incorporation or reduction of molecular oxygen (G…	--	--	[Q]	Secondary metabolites biosynthesis, transport and catabolism	Cytochrome P450;; Cytochrome P450	3,9-dihydroxypterocarpan 6A-monooxygenase GN=CYP93A1 OS=Glycine max (Soybean) PE=1 SV=1	Q	Secondary metabolites biosynthesis, transport and catabolism	CYP706A4 [Arabidopsis lyrata subsp. lyrata]
F01_transcript/50539	--	--	Biological Process: protein targeting to mitochondrion (GO:0006626);; Biological Process: fatty acid catabolic process (GO:0009062);; Cellular Component: chloroplast (GO:0009507);;	--	--	--	--	--	--	S	Function unknown	hypothetical protein AALP_AA8G319900 [Arabis alpina]
F01_transcript/15703	[P]	Inorganic ion transport and metabolism	Molecular Function: magnesium ion binding (GO:0000287);; Cellular Component: cytoplasmic mRNA processing body (GO:0000932);; Molecular Function: mRNA binding (GO:0003729);; Cellular Component: nucleus (GO:0005634);; Cellular Component: vacuole (GO:0005773);; Biological Process: fatty acid beta-oxidation (GO:0006635);; Biological Process: primary shoot apical meristem specification (GO:0010072);; …	K14445|0|aly:ARALYDRAFT_494217|ATSDAT; K14445 solute carrier family 13 (sodium-dependent dicarboxylate transporter), member 2/3/5 (A)	--	[P]	Inorganic ion transport and metabolism	Sodium:sulfate symporter transmembrane region;; Citrate transporter	Tonoplast dicarboxylate transporter GN=MNJ7.15 OS=Arabidopsis thaliana (Mouse-ear cress) PE=2 SV=2	P	Inorganic ion transport and metabolism	ATSDAT [Arabidopsis lyrata subsp. lyrata]
F01_transcript/25789	--	--	Cellular Component: mitochondrion (GO:0005739);; Biological Process: rRNA processing (GO:0006364);; Biological Process: tRNA metabolic process (GO:0006399);; Cellular Component: chloroplast (GO:0009507);; Biological Process: chloroplast organization (GO:0009658);; Biological Process: isopentenyl diphosphate biosynthetic process, methylerythritol 4-phosphate pathway (GO:0019288);; Biological Proce…	--	--	[R]	General function prediction only	PPR repeat;; PPR repeat family;; Pentatricopeptide repeat domain;; Pentatricopeptide repeat domain	Pentatricopeptide repeat-containing protein At1g02150 GN=At1g02150 OS=Arabidopsis thaliana (Mouse-ear cress) PE=2 SV=2	S	Function unknown	hypothetical protein CARUB_v10011354mg [Capsella rubella]
F01_transcript/45416	--	--	Cellular Component: nucleus (GO:0005634);;	--	--	--	--	Uncharacterized ACR, COG1399	--	S	Function unknown	hypothetical protein ARALYDRAFT_479497 [Arabidopsis lyrata subsp. lyrata]
F01_transcript/27763	[IQR]	--	Molecular Function: nucleotide binding (GO:0000166);; Cellular Component: nucleus (GO:0005634);; Cellular Component: endoplasmic reticulum (GO:0005783);; Biological Process: meristem maintenance (GO:0010073);; Molecular Function: oxidoreductase activity (GO:0016491);; Biological Process: oxidation-reduction process (GO:0055114);;	--	--	[Q]	Secondary metabolites biosynthesis, transport and catabolism	short chain dehydrogenase;; KR domain	Short-chain dehydrogenase TIC 32, chloroplastic GN=TIC32 OS=Arabidopsis thaliana (Mouse-ear cress) PE=2 SV=1	S	Function unknown	PREDICTED: retinol dehydrogenase 12-like [Camelina sativa]
F01_transcript/16798	--	--	Cellular Component: mitochondrion (GO:0005739);; Cellular Component: chloroplast (GO:0009507);; Biological Process: carotenoid biosynthetic process (GO:0016117);; Biological Process: carotene biosynthetic process (GO:0016120);; Molecular Function: oxidoreductase activity, acting on paired donors, with incorporation or reduction of molecular oxygen (GO:0016705);; Molecular Function: lycopene beta …	K06443|0|crb:CARUB_v10013432mg|hypothetical protein; K06443 lycopene beta-cyclase [EC:5.5.1.19] (A)	ko00906:Carotenoid biosynthesis	--	--	Lycopene cyclase protein;; FAD dependent oxidoreductase;; FAD-NAD(P)-binding;; Thi4 family;; Tryptophan halogenase;; Lycopene cyclase protein	Lycopene beta cyclase, chloroplastic (Precursor) GN=F14P13.17 OS=Arabidopsis thaliana (Mouse-ear cress) PE=2 SV=1	I	Lipid transport and metabolism	hypothetical protein CARUB_v10013432mg, partial [Capsella rubella]
F01_transcript/34531	--	--	Molecular Function: DNA binding (GO:0003677);; Molecular Function: chromatin binding (GO:0003682);; Molecular Function: sequence-specific DNA binding transcription factor activity (GO:0003700);; Cellular Component: nucleus (GO:0005634);; Biological Process: regulation of transcription, DNA-templated (GO:0006355);; Biological Process: response to salt stress (GO:0009651);; Biological Process: resp…	--	--	[O]	Posttranslational modification, protein turnover, chaperones	Myb-like DNA-binding domain	Protein REVEILLE 6 GN=RVE6 OS=Arabidopsis thaliana (Mouse-ear cress) PE=2 SV=1	K	Transcription	myb family transcription factor [Arabidopsis thaliana]
F01_transcript/41861	[E]	Amino acid transport and metabolism	Molecular Function: 3-isopropylmalate dehydratase activity (GO:0003861);; Cellular Component: mitochondrion (GO:0005739);; Biological Process: glycolytic process (GO:0006096);; Biological Process: water transport (GO:0006833);; Biological Process: hyperosmotic response (GO:0006972);; Biological Process: Golgi organization (GO:0007030);; Biological Process: leucine biosynthetic process (GO:0009098…	K01704|4.38623e-162|aly:ARALYDRAFT_483410|aconitase C-terminal domain-containing protein; K01704 3-isopropylmalate/(R)-2-methylmalate dehydratase small subunit [EC:4.2.1.33 4.2.1.35] (A)	ko00290:Valine, leucine and isoleucine biosynthesis;ko00660:C5-Branched dibasic acid metabolism;ko01210:2-Oxocarboxylic acid metabolism;ko01230:Biosynthesis of amino acids	[E]	Amino acid transport and metabolism	Aconitase C-terminal domain	3-isopropylmalate dehydratase small subunit 3 (Precursor) GN=At2g43090 OS=Arabidopsis thaliana (Mouse-ear cress) PE=1 SV=1	E	Amino acid transport and metabolism	aconitase C-terminal domain-containing protein [Arabidopsis lyrata subsp. lyrata]
F01_transcript/49499	--	--	Cellular Component: extracellular region (GO:0005576);; Cellular Component: anchored component of membrane (GO:0031225);;	--	--	--	--	Probable lipid transfer	--	U	Intracellular trafficking, secretion, and vesicular transport	putative protein [Arabidopsis thaliana]
F01_transcript/44295	--	--	Cellular Component: chloroplast (GO:0009507);; Biological Process: systemic acquired resistance (GO:0009627);; Biological Process: regulation of defense response (GO:0031347);;	--	--	[TZ]	--	Uncharacterized conserved protein (DUF2358);; SnoaL-like domain	--	S	Function unknown	hypothetical protein EUTSA_v10001605mg [Eutrema salsugineum]
F01_transcript/17568	--	--	Biological Process: mitotic G2 phase (GO:0000085);; Molecular Function: nucleotide binding (GO:0000166);; Biological Process: RNA methylation (GO:0001510);; Molecular Function: ubiquitin-protein transferase activity (GO:0004842);; Cellular Component: cell wall (GO:0005618);; Cellular Component: nucleolus (GO:0005730);; Biological Process: gluconeogenesis (GO:0006094);; Biological Process: glycoly…	K10599|0|crb:CARUB_v10008852mg|hypothetical protein; K10599 pre-mRNA-processing factor 19 [EC:6.3.2.19] (A)	ko03040:Spliceosome;ko04120:Ubiquitin mediated proteolysis	[R]	General function prediction only	WD domain, G-beta repeat;; Prp19/Pso4-like	Pre-mRNA-processing factor 19 homolog 1 {ECO:0000305} GN=F19P19.2 OS=Arabidopsis thaliana (Mouse-ear cress) PE=1 SV=1	A	RNA processing and modification	hypothetical protein CARUB_v10008852mg [Capsella rubella]
F01_transcript/10688	[V]	Defense mechanisms	Molecular Function: ATP binding (GO:0005524);; Biological Process: ATP catabolic process (GO:0006200);; Biological Process: stomatal complex morphogenesis (GO:0010103);; Cellular Component: membrane (GO:0016020);; Molecular Function: ATPase activity, coupled to transmembrane movement of substances (GO:0042626);;	--	--	[Q]	Secondary metabolites biosynthesis, transport and catabolism	ABC-2 type transporter;; ABC transporter;; AAA domain	ABC transporter G family member 5 GN=T10F5.15 OS=Arabidopsis thaliana (Mouse-ear cress) PE=2 SV=1	V	Defense mechanisms	ABC transporter G family member 5 [Arabidopsis thaliana]
F01_transcript/27057	[R]	General function prediction only	Molecular Function: nucleotide binding (GO:0000166);; Molecular Function: RNA binding (GO:0003723);; Cellular Component: cytosol (GO:0005829);; Cellular Component: ribonucleoprotein complex (GO:0030529);;	K14411|2.34784e-123|aly:ARALYDRAFT_493480|hypothetical protein; K14411 RNA-binding protein Musashi (A)	ko03015:mRNA surveillance pathway	[A]	RNA processing and modification	RNA recognition motif. (a.k.a. RRM, RBD, or RNP domain);; RNA recognition motif (a.k.a. RRM, RBD, or RNP domain);; RNA recognition motif. (a.k.a. RRM, RBD, or RNP domain)	Heterogeneous nuclear ribonucleoprotein 1 GN=RNP1 OS=Arabidopsis thaliana (Mouse-ear cress) PE=1 SV=1	S	Function unknown	PREDICTED: heterogeneous nuclear ribonucleoprotein 1-like [Camelina sativa]
F01_transcript/12036	--	--	Molecular Function: ubiquitin thiolesterase activity (GO:0004221);; Molecular Function: ubiquitin-specific protease activity (GO:0004843);; Cellular Component: nucleus (GO:0005634);; Biological Process: ubiquitin-dependent protein catabolic process (GO:0006511);; Molecular Function: zinc ion binding (GO:0008270);;	K11366|0|aly:ARALYDRAFT_487913|UBP22; ubiquitin-specific protease 22; K11366 ubiquitin carboxyl-terminal hydrolase 22/27/51 [EC:3.4.19.12] (A)	--	[O]	Posttranslational modification, protein turnover, chaperones	Ubiquitin carboxyl-terminal hydrolase;; Ubiquitin carboxyl-terminal hydrolase;; Zn-finger in ubiquitin-hydrolases and other protein	Ubiquitin carboxyl-terminal hydrolase 22 GN=UBP22 OS=Arabidopsis thaliana (Mouse-ear cress) PE=2 SV=1	O	Posttranslational modification, protein turnover, chaperones	PREDICTED: ubiquitin carboxyl-terminal hydrolase 22 isoform X1 [Camelina sativa]
F01_transcript/49000	--	--	Cellular Component: mitochondrion (GO:0005739);; Cellular Component: ribosome (GO:0005840);;	K17424|2.33033e-78|crb:CARUB_v10018255mg|hypothetical protein; K17424 large subunit ribosomal protein L43 (A)	--	[J]	Translation, ribosomal structure and biogenesis	Mitochondrial ribosomal protein L51 / S25 / CI-B8 domain	--	S	Function unknown	mitochondrial ribosomal protein L51/S25/CI-B8 family protein [Arabidopsis lyrata subsp. lyrata]
F01_transcript/19366	--	--	Molecular Function: sequence-specific DNA binding transcription factor activity (GO:0003700);; Cellular Component: nucleus (GO:0005634);; Cellular Component: cytosol (GO:0005829);; Cellular Component: plasma membrane (GO:0005886);; Biological Process: regulation of transcription, DNA-templated (GO:0006355);; Molecular Function: phosphoric diester hydrolase activity (GO:0008081);; Cellular Compone…	--	--	[R]	General function prediction only	F-box domain;; F-box-like;; Tub family	Tubby-like F-box protein 2 GN=TULP2 OS=Arabidopsis thaliana (Mouse-ear cress) PE=2 SV=1	S	Function unknown	PREDICTED: tubby-like F-box protein 2 [Camelina sativa]
F01_transcript/29142	--	--	Molecular Function: hydrolase activity, hydrolyzing O-glycosyl compounds (GO:0004553);; Cellular Component: plasma membrane (GO:0005886);; Biological Process: carbohydrate metabolic process (GO:0005975);; Molecular Function: cation binding (GO:0043169);;	--	--	--	--	Glycosyl hydrolases family 17;; X8 domain	Glucan endo-1,3-beta-glucosidase 5 (Precursor) GN=At4g31140 OS=Arabidopsis thaliana (Mouse-ear cress) PE=1 SV=1	S	Function unknown	glucanase like protein [Arabidopsis thaliana]
F01_transcript/29187	[RTKL]	--	Molecular Function: protein serine/threonine kinase activity (GO:0004674);; Molecular Function: protein tyrosine kinase activity (GO:0004713);; Molecular Function: ATP binding (GO:0005524);; Cellular Component: plasma membrane (GO:0005886);; Biological Process: protein phosphorylation (GO:0006468);; Cellular Component: chloroplast (GO:0009507);; Biological Process: response to bacterium (GO:00096…	--	--	[T]	Signal transduction mechanisms	Protein tyrosine kinase;; Protein kinase domain	Probable serine/threonine-protein kinase NAK GN=NAK OS=Arabidopsis thaliana (Mouse-ear cress) PE=1 SV=2	T	Signal transduction mechanisms	hypothetical protein ARALYDRAFT_487008 [Arabidopsis lyrata subsp. lyrata]
F01_transcript/37262	--	--	Molecular Function: DNA binding (GO:0003677);; Molecular Function: chromatin binding (GO:0003682);; Cellular Component: nucleus (GO:0005634);; Cellular Component: chloroplast (GO:0009507);;	--	--	--	--	Protein of unknown function (DUF3755)	--	S	Function unknown	uncharacterized protein [Arabidopsis thaliana]
F01_transcript/47315	--	--	Molecular Function: ubiquitin-protein transferase activity (GO:0004842);; Molecular Function: zinc ion binding (GO:0008270);; Biological Process: response to karrikin (GO:0080167);;	K16282|2.34621e-63|eus:EUTSA_v10001158mg|hypothetical protein; K16282 E3 ubiquitin-protein ligase RHA2 [EC:6.3.2.19] (A)	--	[O]	Posttranslational modification, protein turnover, chaperones	Ring finger domain;; Zinc finger, C3HC4 type (RING finger);; RING-H2 zinc finger;; Zinc finger, C3HC4 type (RING finger);; Zinc finger, C3HC4 type (RING finger)	Probable E3 ubiquitin-protein ligase RHA2B GN=RHA2B OS=Arabidopsis thaliana (Mouse-ear cress) PE=1 SV=2	O	Posttranslational modification, protein turnover, chaperones	hypothetical protein EUTSA_v10001158mg [Eutrema salsugineum]
F01_transcript/20651	[L]	Replication, recombination and repair	Molecular Function: DNA binding (GO:0003677);; Molecular Function: DNA-(apurinic or apyrimidinic site) lyase activity (GO:0003906);; Molecular Function: endonuclease activity (GO:0004519);; Biological Process: DNA repair (GO:0006281);; Biological Process: positive regulation of cell proliferation (GO:0008284);; Biological Process: photomorphogenesis (GO:0009640);; Biological Process: cullin dened…	K01142|0|aly:ARALYDRAFT_483223|ARP; apurinic endonuclease-redox protein; K01142 exodeoxyribonuclease III [EC:3.1.11.2] (A)	ko03410:Base excision repair	[L]	Replication, recombination and repair	Endonuclease/Exonuclease/phosphatase family;; Endonuclease-reverse transcriptase;; SAP domain	Apurinic endonuclease-redox protein GN=T26J13.5 OS=Arabidopsis thaliana (Mouse-ear cress) PE=2 SV=2	L	Replication, recombination and repair	apurinic endonuclease-redox protein [Arabidopsis lyrata subsp. lyrata]
F01_transcript/46006	--	--	Molecular Function: receptor activity (GO:0004872);; Molecular Function: protein binding (GO:0005515);; Cellular Component: nucleus (GO:0005634);; Biological Process: abscisic acid-activated signaling pathway (GO:0009738);; Biological Process: regulation of seed germination (GO:0010029);; Molecular Function: abscisic acid binding (GO:0010427);;	K14496|3.63536e-122|aly:ARALYDRAFT_912134|hypothetical protein; K14496 abscisic acid receptor PYR/PYL family (A)	ko04075:Plant hormone signal transduction	--	--	Polyketide cyclase / dehydrase and lipid transport	Abscisic acid receptor PYL7 GN=F3I3 OS=Arabidopsis thaliana (Mouse-ear cress) PE=1 SV=1	Z	Cytoskeleton	hypothetical protein ARALYDRAFT_912134 [Arabidopsis lyrata subsp. lyrata]
F01_transcript/39156	[R]	General function prediction only	Cellular Component: nucleus (GO:0005634);;	--	--	--	--	TPR repeat;; Tetratricopeptide repeat;; Tetratricopeptide repeat;; Tetratricopeptide repeat;; Tetratricopeptide repeat;; Tetratricopeptide repeat;; Tetratricopeptide repeat;; Tetratricopeptide repeat	--	S	Function unknown	hypothetical protein ARALYDRAFT_470433 [Arabidopsis lyrata subsp. lyrata]
F01_transcript/401	[KL]	--	Molecular Function: DNA binding (GO:0003677);; Molecular Function: helicase activity (GO:0004386);; Molecular Function: ATP binding (GO:0005524);; Cellular Component: nucleus (GO:0005634);; Biological Process: DNA methylation (GO:0006306);; Biological Process: methylation-dependent chromatin silencing (GO:0006346);; Biological Process: cell-cell signaling (GO:0007267);; Molecular Function: zinc i…	--	--	[KL]	--	SNF2 family N-terminal domain;; Helicase conserved C-terminal domain	Putative SWI/SNF-related matrix-associated actin-dependent regulator of chromatin subfamily A member 3-like 2 GN=At5g22750 OS=Arabidopsis thaliana (Mouse-ear cress) PE=2 SV=1	L	Replication, recombination and repair	SNF2 domain-containing protein [Arabidopsis lyrata subsp. lyrata]
F01_transcript/7906	[G]	Carbohydrate transport and metabolism	Molecular Function: glycerone kinase activity (GO:0004371);; Molecular Function: ATP binding (GO:0005524);; Cellular Component: cytoplasm (GO:0005737);; Biological Process: glycerol metabolic process (GO:0006071);; Biological Process: response to symbiotic fungus (GO:0009610);; Biological Process: cellular response to phosphate starvation (GO:0016036);; Biological Process: phosphorylation (GO:001…	K00863|1.93067e-171|aly:ARALYDRAFT_336963|dihydroxyacetone kinase family protein; K00863 dihydroxyacetone kinase [EC:2.7.1.29] (A)	ko00561:Glycerolipid metabolism;ko01200:Carbon metabolism	[G]	Carbohydrate transport and metabolism	Dak1 domain;; DAK2 domain;; Dak1 domain	Putative 3,4-dihydroxy-2-butanone kinase GN=DHBK OS=Solanum lycopersicum (Tomato) PE=2 SV=1	G	Carbohydrate transport and metabolism	dihydroxyacetone kinase family protein [Arabidopsis lyrata subsp. lyrata]
F01_transcript/11477	--	--	Cellular Component: core TFIIH complex (GO:0000439);; Biological Process: nucleotide-excision repair (GO:0006289);; Biological Process: transcription, DNA-templated (GO:0006351);;	K03141|0|aly:ARALYDRAFT_892577|hypothetical protein; K03141 transcription initiation factor TFIIH subunit 1 (A)	ko03022:Basal transcription factors;ko03420:Nucleotide excision repair	[KL]	--	BSD domain	Probable RNA polymerase II transcription factor B subunit 1-1 GN=TFB1-1 OS=Arabidopsis thaliana (Mouse-ear cress) PE=2 SV=1	K	Transcription	hypothetical protein ARALYDRAFT_892577 [Arabidopsis lyrata subsp. lyrata]
F01_transcript/40005	[U]	Intracellular trafficking, secretion, and vesicular transport	--	K12486|2.70279e-72|aly:ARALYDRAFT_478135|hypothetical protein; K12486 stromal membrane-associated protein (A)	ko04144:Endocytosis	[R]	General function prediction only	--	Probable ADP-ribosylation factor GTPase-activating protein AGD11 GN=AGD11 OS=Arabidopsis thaliana (Mouse-ear cress) PE=2 SV=1	U	Intracellular trafficking, secretion, and vesicular transport	hypothetical protein ARALYDRAFT_478135 [Arabidopsis lyrata subsp. lyrata]
F01_transcript/2153	[R]	General function prediction only	Molecular Function: transporter activity (GO:0005215);; Cellular Component: plasma membrane (GO:0005886);; Biological Process: transport (GO:0006810);; Cellular Component: chloroplast envelope (GO:0009941);; Molecular Function: transferase activity, transferring phosphorus-containing groups (GO:0016772);;	--	--	[R]	General function prediction only	ABC1 family	Uncharacterized aarF domain-containing protein kinase At1g79600, chloroplastic (Precursor) GN=At1g79600 OS=Arabidopsis thaliana (Mouse-ear cress) PE=2 SV=1	S	Function unknown	hypothetical protein ARALYDRAFT_919821 [Arabidopsis lyrata subsp. lyrata]
F01_transcript/47282	--	--	Biological Process: calcium ion transport (GO:0006816);; Biological Process: response to auxin (GO:0009733);;	K14488|6.72772e-58|ath:AT2G46690|SAUR-like auxin-responsive protein; K14488 SAUR family protein (A)	ko04075:Plant hormone signal transduction	--	--	Auxin responsive protein	Auxin-induced protein 15A OS=Glycine max (Soybean) PE=2 SV=1	S	Function unknown	SAUR-like auxin-responsive protein [Arabidopsis thaliana]
F01_transcript/40575	--	--	Molecular Function: nucleotide binding (GO:0000166);; Cellular Component: cytosol (GO:0005829);; Cellular Component: plasma membrane (GO:0005886);; Molecular Function: dTDP-4-dehydrorhamnose 3,5-epimerase activity (GO:0008830);; Molecular Function: dTDP-4-dehydrorhamnose reductase activity (GO:0008831);; Cellular Component: plasmodesma (GO:0009506);; Biological Process: UDP-rhamnose biosynthetic …	K12451|0|crb:CARUB_v10020632mg|hypothetical protein; K12451 3,5-epimerase/4-reductase [EC:5.1.3.- 1.1.1.-] (A)	ko00520:Amino sugar and nucleotide sugar metabolism	[G]	Carbohydrate transport and metabolism	RmlD substrate binding domain;; NAD dependent epimerase/dehydratase family;; Polysaccharide biosynthesis protein	Bifunctional dTDP-4-dehydrorhamnose 3,5-epimerase/dTDP-4-dehydrorhamnose reductase {ECO:0000305} OS=Arabidopsis thaliana (Mouse-ear cress) PE=1 SV=1	M	Cell wall/membrane/envelope biogenesis	hypothetical protein CARUB_v10020632mg, partial [Capsella rubella]
F01_transcript/37135	[E]	Amino acid transport and metabolism	Cellular Component: mitochondrion (GO:0005739);; Biological Process: ubiquinone biosynthetic process (GO:0006744);; Molecular Function: diaminopimelate epimerase activity (GO:0008837);; Biological Process: lysine biosynthetic process via diaminopimelate (GO:0009089);; Cellular Component: chloroplast stroma (GO:0009570);;	K01778|0|crb:CARUB_v10017356mg|hypothetical protein; K01778 diaminopimelate epimerase [EC:5.1.1.7] (A)	ko00300:Lysine biosynthesis;ko01230:Biosynthesis of amino acids	--	--	Diaminopimelate epimerase	Diaminopimelate epimerase, chloroplastic (Precursor) GN=DAPF OS=Arabidopsis thaliana (Mouse-ear cress) PE=1 SV=1	E	Amino acid transport and metabolism	hypothetical protein CARUB_v10017356mg [Capsella rubella]
F01_transcript/49554	--	--	Cellular Component: mitochondrial respiratory chain complex I (GO:0005747);; Biological Process: ubiquitin-dependent protein catabolic process (GO:0006511);; Biological Process: photorespiration (GO:0009853);; Biological Process: response to misfolded protein (GO:0051788);; Biological Process: proteasome core complex assembly (GO:0080129);;	--	--	--	--	NADH-ubiquinone oxidoreductase complex I, 21 kDa subunit	--	S	Function unknown	hypothetical protein AALP_AA8G261900 [Arabis alpina]
F01_transcript/6152	[K]	Transcription	Biological Process: cytokinesis by cell plate formation (GO:0000911);; Molecular Function: protein binding (GO:0005515);; Cellular Component: nucleus (GO:0005634);; Biological Process: DNA integration (GO:0015074);; Biological Process: negative regulation of transcription, DNA-templated (GO:0045892);;	K12605|0|aly:ARALYDRAFT_496103|hypothetical protein; K12605 CCR4-NOT transcription complex subunit 2 (A)	ko03018:RNA degradation	[KDR]	--	NOT2 / NOT3 / NOT5 family	Probable NOT transcription complex subunit VIP2 GN=VIP2 OS=Arabidopsis thaliana (Mouse-ear cress) PE=1 SV=2	K	Transcription	PREDICTED: probable NOT transcription complex subunit VIP2 isoform X1 [Camelina sativa]
F01_transcript/23835	--	--	Biological Process: protein targeting to membrane (GO:0006612);; Cellular Component: chloroplast (GO:0009507);; Biological Process: positive regulation of flavonoid biosynthetic process (GO:0009963);; Biological Process: regulation of plant-type hypersensitive response (GO:0010363);; Cellular Component: integral component of membrane (GO:0016021);;	--	--	--	--	Sulfite exporter TauE/SafE	--	S	Function unknown	PREDICTED: uncharacterized protein LOC104714502 [Camelina sativa]
F01_transcript/47962	[P]	Inorganic ion transport and metabolism	Molecular Function: superoxide dismutase activity (GO:0004784);; Molecular Function: copper ion binding (GO:0005507);; Molecular Function: protein binding (GO:0005515);; Cellular Component: extracellular region (GO:0005576);; Cellular Component: nucleus (GO:0005634);; Cellular Component: cytosol (GO:0005829);; Biological Process: gluconeogenesis (GO:0006094);; Biological Process: glycolytic proce…	K04565|8.19196e-65|eus:EUTSA_v10008927mg|hypothetical protein; K04565 superoxide dismutase, Cu-Zn family [EC:1.15.1.1] (A)	ko04146:Peroxisome	[P]	Inorganic ion transport and metabolism	Copper/zinc superoxide dismutase (SODC);; Copper/zinc superoxide dismutase (SODC)	Superoxide dismutase [Cu-Zn] 1 GN=F22O13.32 OS=Arabidopsis thaliana (Mouse-ear cress) PE=1 SV=2	P	Inorganic ion transport and metabolism	hypothetical protein EUTSA_v10008927mg [Eutrema salsugineum]
F01_transcript/40610	[H]	Coenzyme transport and metabolism	Molecular Function: protein binding (GO:0005515);; Cellular Component: nucleus (GO:0005634);; Biological Process: protein sumoylation (GO:0016925);; Molecular Function: SUMO activating enzyme activity (GO:0019948);;	K10684|0|aly:ARALYDRAFT_495124|sumo activating enzyme 1b; K10684 ubiquitin-like 1-activating enzyme E1 A [EC:6.3.2.19] (A)	ko04120:Ubiquitin mediated proteolysis	[O]	Posttranslational modification, protein turnover, chaperones	ThiF family	SUMO-activating enzyme subunit 1B-2 GN=MFB16.15 OS=Arabidopsis thaliana (Mouse-ear cress) PE=1 SV=1	H	Coenzyme transport and metabolism	PREDICTED: SUMO-activating enzyme subunit 1B-1 [Camelina sativa]
F01_transcript/9099	--	--	Molecular Function: protein tyrosine kinase activity (GO:0004713);; Molecular Function: ATP binding (GO:0005524);; Cellular Component: plasma membrane (GO:0005886);; Biological Process: protein phosphorylation (GO:0006468);; Cellular Component: plasmodesma (GO:0009506);; Biological Process: systemic acquired resistance (GO:0009627);; Biological Process: regulation of defense response (GO:0031347)…	K14500|0|eus:EUTSA_v10023428mg|hypothetical protein; K14500 BR-signaling kinase [EC:2.7.11.1] (A)	ko04075:Plant hormone signal transduction	--	--	Protein tyrosine kinase;; Protein kinase domain;; TPR repeat	Probable serine/threonine-protein kinase At5g41260 GN=At5g41260 OS=Arabidopsis thaliana (Mouse-ear cress) PE=1 SV=1	T	Signal transduction mechanisms	hypothetical protein EUTSA_v10023428mg [Eutrema salsugineum]
F01_transcript/33057	--	--	Molecular Function: transporter activity (GO:0005215);; Cellular Component: Golgi apparatus (GO:0005794);; Biological Process: transport (GO:0006810);;	--	--	[I]	Lipid transport and metabolism	CRAL/TRIO domain;; CRAL/TRIO, N-terminal domain	Phosphatidylinositol/phosphatidylcholine transfer protein SFH9 GN=SFH9 OS=Arabidopsis thaliana (Mouse-ear cress) PE=2 SV=1	S	Function unknown	SEC14 cytosolic factor [Arabidopsis lyrata subsp. lyrata]
F01_transcript/15498	--	--	Molecular Function: DNA binding (GO:0003677);; Molecular Function: sequence-specific DNA binding transcription factor activity (GO:0003700);; Cellular Component: nucleus (GO:0005634);; Biological Process: response to wounding (GO:0009611);; Biological Process: virus induced gene silencing (GO:0009616);; Biological Process: response to 1-aminocyclopropane-1-carboxylic acid (GO:0009961);; Biologica…	--	--	--	--	WRKY DNA -binding domain	Probable WRKY transcription factor 20 GN=WRKY20 OS=Arabidopsis thaliana (Mouse-ear cress) PE=2 SV=1	K	Transcription	hypothetical protein AALP_AA8G340400 [Arabis alpina]
F01_transcript/1502	--	--	Cellular Component: endosome (GO:0005768);; Cellular Component: Golgi apparatus (GO:0005794);; Cellular Component: trans-Golgi network (GO:0005802);; Cellular Component: chloroplast (GO:0009507);;	--	--	--	--	Protein of unknown function (DUF2921);; Protein of unknown function (DUF2921);; Protein of unknown function (DUF2921);; Protein of unknown function (DUF2921);; Protein of unknown function (DUF2921);; Protein of unknown function (DUF2921)	--	S	Function unknown	PREDICTED: uncharacterized protein LOC104731369 [Camelina sativa]
F01_transcript/29429	--	--	Molecular Function: nucleic acid binding (GO:0003676);; Molecular Function: sequence-specific DNA binding transcription factor activity (GO:0003700);; Cellular Component: nucleus (GO:0005634);; Molecular Function: zinc ion binding (GO:0008270);;	--	--	[R]	General function prediction only	Zinc finger, C2H2 type;; Zinc-finger double-stranded RNA-binding	Protein indeterminate-domain 6, chloroplastic {ECO:0000303|PubMed:16784536} (Precursor) OS=Arabidopsis thaliana (Mouse-ear cress) PE=1 SV=1	S	Function unknown	hypothetical protein EUTSA_v10007538mg [Eutrema salsugineum]
F01_transcript/5641	--	--	Cellular Component: mitochondrion (GO:0005739);; Biological Process: response to xenobiotic stimulus (GO:0009410);; Biological Process: embryo sac egg cell differentiation (GO:0009560);; Biological Process: positive regulation of cellular process (GO:0048522);; Biological Process: mitochondrial mRNA modification (GO:0080156);;	--	--	[R]	General function prediction only	PPR repeat;; PPR repeat family;; PPR repeat;; Pentatricopeptide repeat domain	Pentatricopeptide repeat-containing protein At5g19020, mitochondrial (Precursor) GN=PCMP-E42 OS=Arabidopsis thaliana (Mouse-ear cress) PE=2 SV=1	S	Function unknown	mitochondrial editing factor 18 [Arabidopsis thaliana]
F01_transcript/46712	[TZDR]	--	Molecular Function: calcium ion binding (GO:0005509);; Cellular Component: nucleus (GO:0005634);; Cellular Component: cytoplasm (GO:0005737);; Biological Process: ethylene biosynthetic process (GO:0009693);; Biological Process: response to ozone (GO:0010193);; Biological Process: heat acclimation (GO:0010286);; Biological Process: endoplasmic reticulum unfolded protein response (GO:0030968);; Bio…	K13448|1.51616e-63|ath:AT5G42380|CML37; calcium-binding protein CML37; K13448 calcium-binding protein CML (A)	ko04626:Plant-pathogen interaction	[T]	Signal transduction mechanisms	EF-hand domain pair;; EF-hand domain pair;; EF hand	Calcium-binding protein CML37 GN=CML37 OS=Arabidopsis thaliana (Mouse-ear cress) PE=2 SV=1	DTZ	--	putative calmodulin [Arabidopsis thaliana]
F01_transcript/12015	--	--	Molecular Function: sequence-specific DNA binding transcription factor activity (GO:0003700);; Cellular Component: nucleus (GO:0005634);; Biological Process: regulation of transcription, DNA-templated (GO:0006355);; Molecular Function: sequence-specific DNA binding (GO:0043565);; Biological Process: organ development (GO:0048513);;	--	--	[K]	Transcription	Associated with HOX;; Homeobox KN domain	BEL1-like homeodomain protein 7 GN=BLH7 OS=Arabidopsis thaliana (Mouse-ear cress) PE=2 SV=1	K	Transcription	hypothetical protein CARUB_v10013548mg [Capsella rubella]
F01_transcript/1518	[G]	Carbohydrate transport and metabolism	Molecular Function: ATP binding (GO:0005524);; Cellular Component: nucleus (GO:0005634);; Cellular Component: cytosol (GO:0005829);; Biological Process: pyruvate metabolic process (GO:0006090);; Cellular Component: chloroplast stroma (GO:0009570);; Molecular Function: kinase activity (GO:0016301);; Biological Process: phosphorylation (GO:0016310);; Molecular Function: ligase activity (GO:0016874)…	K01006|0|aly:ARALYDRAFT_915248|hypothetical protein; K01006 pyruvate, orthophosphate dikinase [EC:2.7.9.1] (A)	ko00620:Pyruvate metabolism;ko00710:Carbon fixation in photosynthetic organisms;ko01200:Carbon metabolism	--	--	PEP-utilising enzyme, TIM barrel domain;; Pyruvate phosphate dikinase, PEP/pyruvate binding domain;; PEP-utilising enzyme, mobile domain	Pyruvate, phosphate dikinase 1, chloroplastic (Precursor) GN=PPDK OS=Arabidopsis thaliana (Mouse-ear cress) PE=1 SV=2	G	Carbohydrate transport and metabolism	pyruvate, phosphate dikinase 1 [Arabidopsis thaliana]
F01_transcript/15370	[R]	General function prediction only	Molecular Function: nucleotide binding (GO:0000166);; Biological Process: endonucleolytic cleavage involved in rRNA processing (GO:0000478);; Biological Process: RNA methylation (GO:0001510);; Molecular Function: nucleic acid binding (GO:0003676);; Cellular Component: nucleolus (GO:0005730);; Cellular Component: mitochondrion (GO:0005739);; Cellular Component: cytosol (GO:0005829);; Biological Pr…	K11294|4.41368e-93|aly:ARALYDRAFT_474037|hypothetical protein; K11294 nucleolin (A)	--	[K]	Transcription	RNA recognition motif. (a.k.a. RRM, RBD, or RNP domain);; RNA recognition motif (a.k.a. RRM, RBD, or RNP domain);; RNA recognition motif. (a.k.a. RRM, RBD, or RNP domain);; Nup53/35/40-type RNA recognition motif	Nucleolin 1 GN=F27K7.6 OS=Arabidopsis thaliana (Mouse-ear cress) PE=1 SV=1	S	Function unknown	hypothetical protein ARALYDRAFT_474037 [Arabidopsis lyrata subsp. lyrata]
F01_transcript/48866	[R]	General function prediction only	Molecular Function: nucleotide binding (GO:0000166);; Molecular Function: RNA binding (GO:0003723);;	K13126|2.97031e-29|eus:EUTSA_v10022589mg|hypothetical protein; K13126 polyadenylate-binding protein (A)	ko03013:RNA transport;ko03015:mRNA surveillance pathway;ko03018:RNA degradation	[AJ]	--	Poly-adenylate binding protein, unique domain	Polyadenylate-binding protein 8 GN=PAB8 OS=Arabidopsis thaliana (Mouse-ear cress) PE=1 SV=1	S	Function unknown	PREDICTED: polyadenylate-binding protein 2-like [Tarenaya hassleriana]
F01_transcript/4354	--	--	Biological Process: oligopeptide transport (GO:0006857);; Molecular Function: oligopeptide transporter activity (GO:0015198);; Cellular Component: membrane (GO:0016020);; Biological Process: transmembrane transport (GO:0055085);;	--	--	[T]	Signal transduction mechanisms	OPT oligopeptide transporter protein	Oligopeptide transporter 7 GN=OPT7 OS=Arabidopsis thaliana (Mouse-ear cress) PE=2 SV=1	S	Function unknown	ATOPT7 [Arabidopsis lyrata subsp. lyrata]
F01_transcript/14135	--	--	Cellular Component: nucleus (GO:0005634);; Cellular Component: chloroplast (GO:0009507);;	--	--	--	--	Transglutaminase-like superfamily;; Tetratricopeptide repeat	--	S	Function unknown	uncharacterized protein [Arabidopsis thaliana]
F01_transcript/5205	--	--	--	--	--	--	--	Plant protein of unknown function (DUF869)	Filament-like plant protein 3 GN=FPP3 OS=Arabidopsis thaliana (Mouse-ear cress) PE=2 SV=2	S	Function unknown	hypothetical protein CARUB_v10013232mg [Capsella rubella]
F01_transcript/9962	[R]	General function prediction only	Biological Process: protein folding (GO:0006457);; Biological Process: pyrimidine ribonucleotide biosynthetic process (GO:0009220);; Biological Process: response to heat (GO:0009408);; Cellular Component: chloroplast (GO:0009507);; Biological Process: response to high light intensity (GO:0009644);; Biological Process: response to endoplasmic reticulum stress (GO:0034976);; Biological Process: res…	--	--	[Z]	Cytoskeleton	Tetratricopeptide repeat;; Tetratricopeptide repeat;; TPR repeat;; Tetratricopeptide repeat;; Tetratricopeptide repeat;; Tetratricopeptide repeat;; Tetratricopeptide repeat;; Tetratricopeptide repeat;; Tetratricopeptide repeat;; Tetratricopeptide repeat	--	S	Function unknown	hypothetical protein CARUB_v10022834mg [Capsella rubella]
F01_transcript/19894	[U]	Intracellular trafficking, secretion, and vesicular transport	Molecular Function: DNA binding (GO:0003677);; Cellular Component: nucleus (GO:0005634);; Cellular Component: endosome (GO:0005768);; Cellular Component: trans-Golgi network (GO:0005802);; Cellular Component: cytosol (GO:0005829);; Biological Process: N-terminal protein myristoylation (GO:0006499);; Molecular Function: ARF GTPase activator activity (GO:0008060);; Molecular Function: zinc ion bind…	K12486|0|crb:CARUB_v10028316mg|hypothetical protein; K12486 stromal membrane-associated protein (A)	ko04144:Endocytosis	[T]	Signal transduction mechanisms	Putative GTPase activating protein for Arf	Probable ADP-ribosylation factor GTPase-activating protein AGD5 GN=MDK4.13 OS=Arabidopsis thaliana (Mouse-ear cress) PE=1 SV=1	U	Intracellular trafficking, secretion, and vesicular transport	hypothetical protein EUTSA_v10013423mg [Eutrema salsugineum]
F01_transcript/28142	[E]	Amino acid transport and metabolism	Molecular Function: L-aspartate:2-oxoglutarate aminotransferase activity (GO:0004069);; Molecular Function: copper ion binding (GO:0005507);; Cellular Component: cell wall (GO:0005618);; Cellular Component: vacuolar membrane (GO:0005774);; Cellular Component: Golgi apparatus (GO:0005794);; Cellular Component: cytosol (GO:0005829);; Cellular Component: plasma membrane (GO:0005886);; Biological Pro…	K14454|0|brp:103845742|aspartate aminotransferase, cytoplasmic isozyme 1-like; K14454 aspartate aminotransferase, cytoplasmic [EC:2.6.1.1] (A)	ko00250:Alanine, aspartate and glutamate metabolism;ko00270:Cysteine and methionine metabolism;ko00330:Arginine and proline metabolism;ko00350:Tyrosine metabolism;ko00360:Phenylalanine metabolism;ko00400:Phenylalanine, tyrosine and tryptophan biosynthesis;ko00710:Carbon fixation in photosynthetic organisms;ko00950:Isoquinoline alkaloid biosynthesis;ko00960:Tropane, piperidine and pyridine alkaloi…	[E]	Amino acid transport and metabolism	Aminotransferase class I and II	Aspartate aminotransferase, cytoplasmic isozyme 1 GN=T20D1.70 OS=Arabidopsis thaliana (Mouse-ear cress) PE=1 SV=2	E	Amino acid transport and metabolism	PREDICTED: aspartate aminotransferase, cytoplasmic isozyme 1-like [Brassica rapa]
F01_transcript/7439	[M]	Cell wall/membrane/envelope biogenesis	Molecular Function: nucleotide binding (GO:0000166);; Cellular Component: cytosol (GO:0005829);; Molecular Function: dTDP-glucose 4,6-dehydratase activity (GO:0008460);; Molecular Function: dTDP-4-dehydrorhamnose reductase activity (GO:0008831);; Cellular Component: plasmodesma (GO:0009506);; Cellular Component: chloroplast (GO:0009507);; Biological Process: mucilage biosynthetic process (GO:0010…	K12450|0|aly:ARALYDRAFT_474478|MUM4; mucilage-modified 4; K12450 UDP-glucose 4,6-dehydratase [EC:4.2.1.76] (A)	ko00520:Amino sugar and nucleotide sugar metabolism	[G]	Carbohydrate transport and metabolism	NAD dependent epimerase/dehydratase family;; RmlD substrate binding domain;; Male sterility protein;; 3-beta hydroxysteroid dehydrogenase/isomerase family;; Polysaccharide biosynthesis protein;; short chain dehydrogenase	UDP-4-keto-6-deoxy-D-glucose 3,5-epimerase/UDP-4-keto-L-rhamnose 4-keto-reductase {ECO:0000303|PubMed:17190829} GN=At1g53500 OS=Arabidopsis thaliana (Mouse-ear cress) PE=1 SV=1	M	Cell wall/membrane/envelope biogenesis	mucilage-modified 4 [Arabidopsis lyrata subsp. lyrata]
F01_transcript/41078	--	--	Cellular Component: nucleus (GO:0005634);; Cellular Component: chloroplast (GO:0009507);;	--	--	--	--	--	--	S	Function unknown	hypothetical protein ARALYDRAFT_485149 [Arabidopsis lyrata subsp. lyrata]
F01_transcript/4136	--	--	Cellular Component: nucleolus (GO:0005730);; Cellular Component: plasmodesma (GO:0009506);;	--	--	--	--	PWWP domain	--	S	Function unknown	hypothetical protein CARUB_v10004059mg [Capsella rubella]
F01_transcript/1045	--	--	Molecular Function: ATP binding (GO:0005524);; Cellular Component: plasma membrane (GO:0005886);; Biological Process: ATP catabolic process (GO:0006200);; Biological Process: ATP biosynthetic process (GO:0006754);; Biological Process: cation transport (GO:0006812);; Biological Process: sister chromatid cohesion (GO:0007062);; Biological Process: synapsis (GO:0007129);; Biological Process: recipro…	K01535|0|aly:ARALYDRAFT_919542|AHA11-ATPASE 11; K01535 H+-transporting ATPase [EC:3.6.3.6] (A)	ko00190:Oxidative phosphorylation	[P]	Inorganic ion transport and metabolism	E1-E2 ATPase;; haloacid dehalogenase-like hydrolase;; Cation transporter/ATPase, N-terminus;; haloacid dehalogenase-like hydrolase	ATPase 11, plasma membrane-type GN=AHA11 OS=Arabidopsis thaliana (Mouse-ear cress) PE=1 SV=1	P	Inorganic ion transport and metabolism	AHA11-ATPASE 11 [Arabidopsis lyrata subsp. lyrata]
F01_transcript/35070	--	--	Biological Process: protein glycosylation (GO:0006486);; Molecular Function: fucosyltransferase activity (GO:0008417);; Biological Process: Lewis a epitope biosynthetic process (GO:0010493);; Cellular Component: integral component of membrane (GO:0016021);; Cellular Component: Golgi cisterna membrane (GO:0032580);; Biological Process: fucosylation (GO:0036065);;	K14412|0|ath:AT1G71990|FUT13; alpha-(1,4)-fucosyltransferase; K14412 alpha-1,4-fucosyltransferase [EC:2.4.1.-] (A)	--	[GE]	--	Glycosyltransferase family 10 (fucosyltransferase)	Alpha-(1,4)-fucosyltransferase GN=FUT13 OS=Arabidopsis thaliana (Mouse-ear cress) PE=2 SV=2	S	Function unknown	hypothetical protein CARUB_v10020397mg [Capsella rubella]
F01_transcript/20831	--	--	Molecular Function: transferase activity, transferring glycosyl groups (GO:0016757);;	--	--	--	--	Protein of unknown function (DUF707)	--	S	Function unknown	hypothetical protein CARUB_v10005038mg [Capsella rubella]
F01_transcript/32647	[RTKL]	--	Molecular Function: protein serine/threonine kinase activity (GO:0004674);; Molecular Function: ATP binding (GO:0005524);; Cellular Component: nucleus (GO:0005634);; Cellular Component: cytosol (GO:0005829);; Biological Process: protein phosphorylation (GO:0006468);;	K03097|0|aly:ARALYDRAFT_481178|hypothetical protein; K03097 casein kinase II subunit alpha [EC:2.7.11.1] (A)	ko03008:Ribosome biogenesis in eukaryotes;ko04712:Circadian rhythm - plant	[TDK]	--	Protein kinase domain;; Protein tyrosine kinase;; Phosphotransferase enzyme family	Casein kinase II subunit alpha, chloroplastic (Precursor) GN=At2g23070 OS=Arabidopsis thaliana (Mouse-ear cress) PE=2 SV=1	T	Signal transduction mechanisms	hypothetical protein ARALYDRAFT_481178 [Arabidopsis lyrata subsp. lyrata]
F01_transcript/19612	[R]	General function prediction only	Molecular Function: transcription coactivator activity (GO:0003713);; Cellular Component: nucleus (GO:0005634);; Biological Process: embryo development (GO:0009790);; Biological Process: plant-type cell wall modification (GO:0009827);; Biological Process: flower development (GO:0009908);; Biological Process: negative regulation of transcription, DNA-templated (GO:0045892);; Biological Process: mu…	--	--	[R]	General function prediction only	WD domain, G-beta repeat;; Eukaryotic translation initiation factor eIF2A;; WD domain, G-beta repeat	Transcriptional corepressor LEUNIG GN=LUG OS=Arabidopsis thaliana (Mouse-ear cress) PE=1 SV=2	K	Transcription	WD-40 repeat family protein [Arabidopsis lyrata subsp. lyrata]
F01_transcript/15980	--	--	Molecular Function: sequence-specific DNA binding transcription factor activity (GO:0003700);; Cellular Component: nucleus (GO:0005634);; Biological Process: regulation of transcription, DNA-templated (GO:0006355);; Molecular Function: sequence-specific DNA binding (GO:0043565);;	--	--	--	--	WRKY DNA -binding domain	Probable WRKY transcription factor 3 GN=WRKY3 OS=Arabidopsis thaliana (Mouse-ear cress) PE=2 SV=1	K	Transcription	WRKY DNA-binding protein 3 [Arabidopsis thaliana]
F01_transcript/7639	--	--	Biological Process: RNA splicing, via endonucleolytic cleavage and ligation (GO:0000394);; Molecular Function: calmodulin binding (GO:0005516);; Cellular Component: endoplasmic reticulum (GO:0005783);; Biological Process: N-glycan processing (GO:0006491);; Biological Process: methionine biosynthetic process (GO:0009086);; Cellular Component: chloroplast (GO:0009507);; Biological Process: cellulos…	K08288|0|eus:EUTSA_v10012928mg|hypothetical protein; K08288 protein kinase C substrate 80K-H (A)	ko04141:Protein processing in endoplasmic reticulum	[T]	Signal transduction mechanisms	Glucosidase II beta subunit-like;; Glucosidase II beta subunit-like protein	Glucosidase 2 subunit beta (Precursor) GN=PSL4 OS=Arabidopsis thaliana (Mouse-ear cress) PE=2 SV=1	O	Posttranslational modification, protein turnover, chaperones	hypothetical protein EUTSA_v10012928mg [Eutrema salsugineum]
F01_transcript/19644	--	--	Molecular Function: aspartic-type endopeptidase activity (GO:0004190);; Cellular Component: extracellular region (GO:0005576);; Biological Process: proteolysis (GO:0006508);; Cellular Component: anchored component of plasma membrane (GO:0046658);;	--	--	[O]	Posttranslational modification, protein turnover, chaperones	Xylanase inhibitor N-terminal;; Eukaryotic aspartyl protease;; Xylanase inhibitor C-terminal	Aspartic proteinase-like protein 1 (Precursor) GN=At5g10080 OS=Arabidopsis thaliana (Mouse-ear cress) PE=1 SV=1	O	Posttranslational modification, protein turnover, chaperones	PREDICTED: aspartic proteinase-like protein 1 [Camelina sativa]
F01_transcript/24707	[LKJ]	--	Molecular Function: translation initiation factor activity (GO:0003743);; Molecular Function: protein binding (GO:0005515);; Molecular Function: ATP binding (GO:0005524);; Cellular Component: cell wall (GO:0005618);; Cellular Component: nucleolus (GO:0005730);; Cellular Component: vacuolar membrane (GO:0005774);; Cellular Component: Golgi apparatus (GO:0005794);; Cellular Component: cytosol (GO:0…	K03257|0|aly:ARALYDRAFT_682554|hypothetical protein; K03257 translation initiation factor 4A (A)	ko03013:RNA transport	[J]	Translation, ribosomal structure and biogenesis	DEAD/DEAH box helicase;; Helicase conserved C-terminal domain	Eukaryotic initiation factor 4A-1 GN=MDC16.4 OS=Arabidopsis thaliana (Mouse-ear cress) PE=1 SV=1	L	Replication, recombination and repair	predicted protein [Arabidopsis lyrata subsp. lyrata]
F01_transcript/40808	--	--	Cellular Component: cytoplasm (GO:0005737);;	K13099|1.47473e-117|eus:EUTSA_v10013574mg|hypothetical protein; K13099 CD2 antigen cytoplasmic tail-binding protein 2 (A)	--	[R]	General function prediction only	--	--	S	Function unknown	hypothetical protein EUTSA_v10013574mg [Eutrema salsugineum]
F01_transcript/30318	--	--	Molecular Function: protein binding (GO:0005515);; Cellular Component: endosome (GO:0005768);; Cellular Component: Golgi apparatus (GO:0005794);; Cellular Component: trans-Golgi network (GO:0005802);; Biological Process: multidimensional cell growth (GO:0009825);; Biological Process: cell tip growth (GO:0009932);; Biological Process: xyloglucan biosynthetic process (GO:0009969);; Biological Proce…	K08238|0|ath:AT4G02500|XT2; UDP-xylosyltransferase 2; K08238 xyloglucan 6-xylosyltransferase [EC:2.4.2.39] (A)	--	[GM]	--	galactosyl transferase GMA12/MNN10 family	Xyloglucan 6-xylosyltransferase 2 OS=Arabidopsis thaliana (Mouse-ear cress) PE=1 SV=1	S	Function unknown	hypothetical protein AALP_AA6G033100 [Arabis alpina]
F01_transcript/31349	[MG]	--	Cellular Component: nucleus (GO:0005634);; Cellular Component: cytosol (GO:0005829);; Biological Process: nucleotide-sugar biosynthetic process (GO:0009226);; Molecular Function: UDP-glucuronate decarboxylase activity (GO:0048040);; Cellular Component: apoplast (GO:0048046);; Molecular Function: NAD binding (GO:0051287);;	K12449|0|aly:ARALYDRAFT_470881|AXS2; UDP-D-apiose/UDP-D-xylose synthase 2; K12449 UDP-apiose/xylose synthase (A)	ko00520:Amino sugar and nucleotide sugar metabolism	[GM]	--	NAD dependent epimerase/dehydratase family;; Polysaccharide biosynthesis protein;; Male sterility protein;; 3-beta hydroxysteroid dehydrogenase/isomerase family	UDP-D-apiose/UDP-D-xylose synthase 2 GN=AXS2 OS=Arabidopsis thaliana (Mouse-ear cress) PE=2 SV=1	M	Cell wall/membrane/envelope biogenesis	UDP-D-apiose/UDP-D-xylose synthase 2 [Arabidopsis lyrata subsp. lyrata]
F01_transcript/14845	--	--	Biological Process: polysaccharide biosynthetic process (GO:0000271);; Molecular Function: actin binding (GO:0003779);; Cellular Component: cytosol (GO:0005829);; Cellular Component: plasma membrane (GO:0005886);; Biological Process: glucose catabolic process (GO:0006007);; Biological Process: multidimensional cell growth (GO:0009825);; Biological Process: cell tip growth (GO:0009932);; Biologica…	K17261|1.05744e-167|crb:CARUB_v10007634mg|hypothetical protein; K17261 adenylyl cyclase-associated protein (A)	--	[ZT]	--	Adenylate cyclase associated (CAP) C terminal;; Adenylate cyclase associated (CAP) N terminal;; Tubulin binding cofactor C;; Adenylate cyclase associated (CAP) N terminal	Cyclase-associated protein 1 GN=CAP1 OS=Arabidopsis thaliana (Mouse-ear cress) PE=2 SV=1	S	Function unknown	hypothetical protein AALP_AA7G211700 [Arabis alpina]
F01_transcript/25826	[E]	Amino acid transport and metabolism	Biological Process: regulation of cell growth by extracellular stimulus (GO:0001560);; Cellular Component: cytoplasm (GO:0005737);; Biological Process: pentose-phosphate shunt (GO:0006098);; Biological Process: glycine catabolic process (GO:0006546);; Biological Process: tryptophan catabolic process (GO:0006569);; Biological Process: unsaturated fatty acid biosynthetic process (GO:0006636);; Biol…	K11819|0|aly:ARALYDRAFT_480895|ROOTY/SUPERROOT1; K11819 S-alkyl-thiohydroximate lyase SUR1 [EC:4.4.1.-] (A)	ko00380:Tryptophan metabolism;ko00966:Glucosinolate biosynthesis;ko01210:2-Oxocarboxylic acid metabolism	[E]	Amino acid transport and metabolism	Aminotransferase class I and II	S-alkyl-thiohydroximate lyase SUR1 GN=At2g20610 OS=Arabidopsis thaliana (Mouse-ear cress) PE=1 SV=1	E	Amino acid transport and metabolism	ROOTY/SUPERROOT1 [Arabidopsis lyrata subsp. lyrata]
F01_transcript/14951	--	--	Cellular Component: nucleus (GO:0005634);; Cellular Component: cytosol (GO:0005829);; Cellular Component: plasma membrane (GO:0005886);; Cellular Component: plasmodesma (GO:0009506);; Biological Process: plant-type cell wall biogenesis (GO:0009832);; Biological Process: cellulose biosynthetic process (GO:0030244);; Biological Process: anisotropic cell growth (GO:0051211);;	--	--	[S]	Function unknown	C2 domain;; Armadillo/beta-catenin-like repeat;; Armadillo/beta-catenin-like repeat	--	S	Function unknown	binding protein [Arabidopsis lyrata subsp. lyrata]
F01_transcript/29623	--	--	Cellular Component: cytoplasm (GO:0005737);; Biological Process: glucuronoxylan metabolic process (GO:0010413);; Biological Process: xylan biosynthetic process (GO:0045492);;	--	--	--	--	F-box associated;; F-box domain	F-box/kelch-repeat protein At3g16740 GN=At3g16740 OS=Arabidopsis thaliana (Mouse-ear cress) PE=1 SV=1	O	Posttranslational modification, protein turnover, chaperones	F-box family protein [Arabidopsis lyrata subsp. lyrata]
F01_transcript/39080	--	--	Biological Process: rRNA processing (GO:0006364);; Cellular Component: chloroplast thylakoid membrane (GO:0009535);; Biological Process: response to blue light (GO:0009637);; Biological Process: response to high light intensity (GO:0009644);; Biological Process: response to sucrose (GO:0009744);; Biological Process: photosynthesis, light harvesting (GO:0009765);; Cellular Component: chloroplast e…	K08915|2.30902e-94|crb:CARUB_v10002918mg|hypothetical protein; K08915 light-harvesting complex II chlorophyll a/b binding protein 4 (A)	ko00196:Photosynthesis - antenna proteins	--	--	Chlorophyll A-B binding protein	Chlorophyll a-b binding protein CP29.1, chloroplastic (Precursor) GN=LHCB4.1 OS=Arabidopsis thaliana (Mouse-ear cress) PE=1 SV=1	I	Lipid transport and metabolism	hypothetical protein CARUB_v10002918mg [Capsella rubella]
F01_transcript/32655	[RTKL]	--	Molecular Function: protein serine/threonine kinase activity (GO:0004674);; Molecular Function: ATP binding (GO:0005524);; Cellular Component: plasma membrane (GO:0005886);; Biological Process: protein phosphorylation (GO:0006468);; Biological Process: signal transduction (GO:0007165);;	--	--	[T]	Signal transduction mechanisms	Protein kinase domain;; Protein tyrosine kinase;; NAF domain	CBL-interacting serine/threonine-protein kinase 17 OS=Arabidopsis thaliana (Mouse-ear cress) PE=1 SV=1	T	Signal transduction mechanisms	hypothetical protein AALP_AA4G078300 [Arabis alpina]
F01_transcript/27631	[O]	Posttranslational modification, protein turnover, chaperones	Molecular Function: metalloendopeptidase activity (GO:0004222);; Cellular Component: vacuole (GO:0005773);; Cellular Component: endoplasmic reticulum (GO:0005783);; Biological Process: proteolysis (GO:0006508);; Biological Process: ER to Golgi vesicle-mediated transport (GO:0006888);; Cellular Component: membrane (GO:0016020);; Biological Process: CAAX-box protein processing (GO:0071586);;	K06013|0|eus:EUTSA_v10028603mg|hypothetical protein; K06013 STE24 endopeptidase [EC:3.4.24.84] (A)	ko00900:Terpenoid backbone biosynthesis	[R]	General function prediction only	Peptidase family M48	CAAX prenyl protease 1 homolog OS=Arabidopsis thaliana (Mouse-ear cress) PE=1 SV=1	O	Posttranslational modification, protein turnover, chaperones	hypothetical protein EUTSA_v10028603mg [Eutrema salsugineum]
F01_transcript/28511	--	--	Biological Process: mitotic G2 phase (GO:0000085);; Molecular Function: protein binding (GO:0005515);; Cellular Component: cytosol (GO:0005829);; Cellular Component: COP9 signalosome (GO:0008180);; Biological Process: photomorphogenesis (GO:0009640);; Biological Process: cullin deneddylation (GO:0010388);; Biological Process: positive regulation of G2/M transition of mitotic cell cycle (GO:001097…	K12178|0|crb:CARUB_v10026545mg|hypothetical protein; K12178 COP9 signalosome complex subunit 4 (A)	--	[OT]	--	PCI domain	COP9 signalosome complex subunit 4 GN=MBD2.17 OS=Arabidopsis thaliana (Mouse-ear cress) PE=1 SV=2	O	Posttranslational modification, protein turnover, chaperones	hypothetical protein AALP_AA6G156200 [Arabis alpina]
F01_transcript/21989	[G]	Carbohydrate transport and metabolism	Biological Process: maltose metabolic process (GO:0000023);; Biological Process: glycogen biosynthetic process (GO:0005978);; Biological Process: pentose-phosphate shunt (GO:0006098);; Molecular Function: glucose-1-phosphate adenylyltransferase activity (GO:0008878);; Cellular Component: chloroplast stroma (GO:0009570);; Biological Process: response to blue light (GO:0009637);; Biological Process…	--	--	[M]	Cell wall/membrane/envelope biogenesis	Nucleotidyl transferase;; MobA-like NTP transferase domain;; Nucleotidyl transferase	Glucose-1-phosphate adenylyltransferase small subunit, chloroplastic (Precursor) GN=K23F3.2 OS=Arabidopsis thaliana (Mouse-ear cress) PE=2 SV=2	G	Carbohydrate transport and metabolism	hypothetical protein EUTSA_v10003993mg [Eutrema salsugineum]
F01_transcript/14098	[O]	Posttranslational modification, protein turnover, chaperones	Cellular Component: nucleus (GO:0005634);; Cellular Component: cytosol (GO:0005829);;	K04523|0|crb:CARUB_v10016132mg|hypothetical protein; K04523 ubiquilin (A)	ko04141:Protein processing in endoplasmic reticulum	[OR]	--	Ubiquitin family;; UBA/TS-N domain;; Ubiquitin-2 like Rad60 SUMO-like	Ubiquitin domain-containing protein DSK2b GN=DSK2B OS=Arabidopsis thaliana (Mouse-ear cress) PE=1 SV=1	O	Posttranslational modification, protein turnover, chaperones	hypothetical protein CARUB_v10016132mg [Capsella rubella]
F01_transcript/7983	[O]	Posttranslational modification, protein turnover, chaperones	Molecular Function: ATP binding (GO:0005524);; Cellular Component: cell wall (GO:0005618);; Cellular Component: nucleolus (GO:0005730);; Cellular Component: vacuolar membrane (GO:0005774);; Cellular Component: endoplasmic reticulum lumen (GO:0005788);; Cellular Component: Golgi apparatus (GO:0005794);; Cellular Component: cytosol (GO:0005829);; Cellular Component: plasma membrane (GO:0005886);; B…	K09490|0|aly:ARALYDRAFT_892955|hypothetical protein; K09490 heat shock 70kDa protein 5 (A)	ko03060:Protein export;ko04141:Protein processing in endoplasmic reticulum	[O]	Posttranslational modification, protein turnover, chaperones	Hsp70 protein;; MreB/Mbl protein	Mediator of RNA polymerase II transcription subunit 37f (Precursor) GN=At5g42020 OS=Arabidopsis thaliana (Mouse-ear cress) PE=1 SV=2	O	Posttranslational modification, protein turnover, chaperones	hypothetical protein ARALYDRAFT_892955 [Arabidopsis lyrata subsp. lyrata]
F01_transcript/16964	[RTKL]	--	Molecular Function: transmembrane receptor protein serine/threonine kinase activity (GO:0004675);; Molecular Function: ATP binding (GO:0005524);; Cellular Component: extracellular region (GO:0005576);; Cellular Component: plasma membrane (GO:0005886);; Biological Process: protein phosphorylation (GO:0006468);; Biological Process: transmembrane receptor protein serine/threonine kinase signaling pa…	K00924|0|aly:ARALYDRAFT_475717|hypothetical protein; K00924 [EC:2.7.1.-] (A)	--	--	--	Protein kinase domain;; Protein tyrosine kinase;; Phosphotransferase enzyme family	Probable receptor protein kinase TMK1 (Precursor) GN=TMK1 OS=Arabidopsis thaliana (Mouse-ear cress) PE=1 SV=1	T	Signal transduction mechanisms	hypothetical protein ARALYDRAFT_475717 [Arabidopsis lyrata subsp. lyrata]
F01_transcript/1039	--	--	Cellular Component: nucleus (GO:0005634);; Cellular Component: cytosol (GO:0005829);; Cellular Component: plasmodesma (GO:0009506);;	K17973|0|aly:ARALYDRAFT_358061|hypothetical protein; K17973 N-terminal acetyltransferase B complex non-catalytic subunit (A)	--	[Z]	Cytoskeleton	N-acetyltransferase B complex (NatB) non catalytic subunit;; TPR repeat;; Tetratricopeptide repeat;; Tetratricopeptide repeat;; Tetratricopeptide repeat;; Tetratricopeptide repeat;; Tetratricopeptide repeat;; Tetratricopeptide repeat	--	S	Function unknown	hypothetical protein ARALYDRAFT_358061 [Arabidopsis lyrata subsp. lyrata]
F01_transcript/22680	--	--	--	K00972|1.21384e-20|ath:AT2G35020|GlcNA.1UT2; putative UDP-N-acetylglucosamine pyrophosphorylase; K00972 UDP-N-acetylglucosamine/UDP-N-acetylgalactosamine diphosphorylase [EC:2.7.7.23 2.7.7.83] (A)	ko00520:Amino sugar and nucleotide sugar metabolism	[M]	Cell wall/membrane/envelope biogenesis	--	UDP-N-acetylglucosamine diphosphorylase 2 GN=F19I3.25 OS=Arabidopsis thaliana (Mouse-ear cress) PE=1 SV=1	G	Carbohydrate transport and metabolism	PREDICTED: UDP-N-acetylglucosamine diphosphorylase 2-like isoform X2 [Camelina sativa]
F01_transcript/11437	[E]	Amino acid transport and metabolism	Cellular Component: extracellular region (GO:0005576);; Biological Process: alcohol metabolic process (GO:0006066);; Biological Process: cell-cell signaling (GO:0007267);; Molecular Function: choline dehydrogenase activity (GO:0008812);; Biological Process: embryo sac development (GO:0009553);; Biological Process: fatty acid omega-oxidation (GO:0010430);; Molecular Function: mandelonitrile lyase …	K15403|0|brp:103830771|protein HOTHEAD; K15403 fatty acid omega-hydroxy dehydrogenase [EC:1.1.-.-] (A)	ko00073:Cutin, suberine and wax biosynthesis	[R]	General function prediction only	GMC oxidoreductase;; GMC oxidoreductase	Protein HOTHEAD (Precursor) GN=F3N23.17 OS=Arabidopsis thaliana (Mouse-ear cress) PE=1 SV=1	E	Amino acid transport and metabolism	PREDICTED: protein HOTHEAD [Brassica rapa]
F01_transcript/33038	--	--	Cellular Component: nucleus (GO:0005634);; Cellular Component: mitochondrion (GO:0005739);; Cellular Component: Golgi apparatus (GO:0005794);; Cellular Component: membrane (GO:0016020);; Biological Process: Golgi vesicle transport (GO:0048193);;	--	--	--	--	Syntaxin 6, N-terminal	--	S	Function unknown	hypothetical protein CARUB_v10005233mg [Capsella rubella]
F01_transcript/35095	[RTKL]	--	Molecular Function: protein serine/threonine kinase activity (GO:0004674);; Molecular Function: protein tyrosine kinase activity (GO:0004713);; Molecular Function: ATP binding (GO:0005524);; Cellular Component: plasma membrane (GO:0005886);; Biological Process: protein phosphorylation (GO:0006468);; Biological Process: N-terminal protein myristoylation (GO:0006499);; Biological Process: salicylic…	--	--	[T]	Signal transduction mechanisms	Protein tyrosine kinase;; Protein kinase domain	Pto-interacting protein 1 OS=Solanum lycopersicum (Tomato) PE=1 SV=2	T	Signal transduction mechanisms	PREDICTED: pto-interacting protein 1-like isoform X2 [Camelina sativa]
F01_transcript/13344	[G]	Carbohydrate transport and metabolism	Molecular Function: glycerone kinase activity (GO:0004371);; Molecular Function: ATP binding (GO:0005524);; Cellular Component: cytoplasm (GO:0005737);; Biological Process: glycerol metabolic process (GO:0006071);; Biological Process: response to symbiotic fungus (GO:0009610);; Biological Process: cellular response to phosphate starvation (GO:0016036);; Biological Process: phosphorylation (GO:001…	K00863|0|brp:103833003|putative 3,4-dihydroxy-2-butanone kinase; K00863 dihydroxyacetone kinase [EC:2.7.1.29] (A)	ko00561:Glycerolipid metabolism;ko01200:Carbon metabolism	[G]	Carbohydrate transport and metabolism	Dak1 domain;; DAK2 domain	Putative 3,4-dihydroxy-2-butanone kinase GN=DHBK OS=Solanum lycopersicum (Tomato) PE=2 SV=1	G	Carbohydrate transport and metabolism	BnaA08g03250D [Brassica napus]
F01_transcript/37096	--	--	Molecular Function: hydrolase activity, hydrolyzing O-glycosyl compounds (GO:0004553);; Cellular Component: cell wall (GO:0005618);; Biological Process: cellular glucan metabolic process (GO:0006073);; Biological Process: phloem or xylem histogenesis (GO:0010087);; Molecular Function: xyloglucan:xyloglucosyl transferase activity (GO:0016762);; Cellular Component: apoplast (GO:0048046);;	K08235|0|crb:CARUB_v10017602mg|hypothetical protein; K08235 xyloglucan:xyloglucosyl transferase [EC:2.4.1.207] (A)	--	--	--	Glycosyl hydrolases family 16;; Xyloglucan endo-transglycosylase (XET) C-terminus	Probable xyloglucan endotransglucosylase/hydrolase protein 27 (Precursor) GN=T23K3.4 OS=Arabidopsis thaliana (Mouse-ear cress) PE=2 SV=2	G	Carbohydrate transport and metabolism	PREDICTED: probable xyloglucan endotransglucosylase/hydrolase protein 27 [Camelina sativa]
F01_transcript/20851	--	--	Molecular Function: nucleic acid binding (GO:0003676);; Cellular Component: nucleus (GO:0005634);; Biological Process: mitotic recombination (GO:0006312);; Biological Process: embryo sac egg cell differentiation (GO:0009560);; Biological Process: abscisic acid biosynthetic process (GO:0009688);; Molecular Function: nucleotidyltransferase activity (GO:0016779);;	K03514|0|aly:ARALYDRAFT_495454|hypothetical protein; K03514 non-canonical poly(A) RNA polymerase PAPD5/7 [EC:2.7.7.19] (A)	ko03018:RNA degradation	[L]	Replication, recombination and repair	Cid1 family poly A polymerase;; Nucleotidyltransferase domain;; DNA polymerase beta palm	--	L	Replication, recombination and repair	hypothetical protein ARALYDRAFT_495454 [Arabidopsis lyrata subsp. lyrata]
F01_transcript/37701	[R]	General function prediction only	Biological Process: maltose metabolic process (GO:0000023);; Molecular Function: GTP binding (GO:0005525);; Biological Process: phosphatidylglycerol biosynthetic process (GO:0006655);; Biological Process: chloroplast relocation (GO:0009902);; Biological Process: thylakoid membrane organization (GO:0010027);; Biological Process: starch biosynthetic process (GO:0019252);; Biological Process: isopen…	--	--	[R]	General function prediction only	50S ribosome-binding GTPase;; Ferrous iron transport protein B	Guanine nucleotide-binding protein-like NSN1 {ECO:0000305} OS=Arabidopsis thaliana (Mouse-ear cress) PE=2 SV=1	S	Function unknown	GTP-binding protein [Arabidopsis thaliana]
F01_transcript/16884	--	--	Cellular Component: nucleus (GO:0005634);; Biological Process: cell wall macromolecule catabolic process (GO:0016998);;	--	--	--	--	LysM domain	F-box protein At1g55000 GN=At1g55000 OS=Arabidopsis thaliana (Mouse-ear cress) PE=1 SV=1	S	Function unknown	peptidoglycan-binding LysM domain-containing protein [Arabidopsis thaliana]
F01_transcript/37374	[S]	Function unknown	Cellular Component: chloroplast (GO:0009507);; Biological Process: carotene biosynthetic process (GO:0016120);; Molecular Function: 9,15,9'-tri-cis-zeta-carotene isomerase activity (GO:0090471);;	K15744|0|aly:ARALYDRAFT_471219|hypothetical protein; K15744 zeta-carotene isomerase [EC:5.2.1.12] (A)	ko00906:Carotenoid biosynthesis	--	--	NnrU protein	15-cis-zeta-carotene isomerase, chloroplastic (Precursor) GN=Z-ISO OS=Arabidopsis thaliana (Mouse-ear cress) PE=1 SV=1	S	Function unknown	hypothetical protein ARALYDRAFT_471219 [Arabidopsis lyrata subsp. lyrata]
F01_transcript/34400	[R]	General function prediction only	Molecular Function: phospholipase A2 activity (GO:0004623);; Biological Process: toxin catabolic process (GO:0009407);; Biological Process: response to chitin (GO:0010200);; Biological Process: response to cyclopentenone (GO:0010583);; Molecular Function: lysophosphatidic acid acyltransferase activity (GO:0042171);; Biological Process: defense response by callose deposition (GO:0052542);; Biologi…	--	--	[R]	General function prediction only	Alpha/beta hydrolase family;; alpha/beta hydrolase fold;; Alpha/beta hydrolase family;; Ndr family;; Alpha/beta hydrolase;; Serine hydrolase	1-acylglycerol-3-phosphate O-acyltransferase GN=At4g24160 OS=Arabidopsis thaliana (Mouse-ear cress) PE=1 SV=1	S	Function unknown	hydrolase, alpha/beta fold family protein [Arabidopsis lyrata subsp. lyrata]
F01_transcript/1970	--	--	Cellular Component: plasma membrane (GO:0005886);; Biological Process: defense response (GO:0006952);; Biological Process: signal transduction (GO:0007165);; Molecular Function: kinase activity (GO:0016301);; Biological Process: phosphorylation (GO:0016310);;	--	--	[R]	General function prediction only	Leucine Rich repeats (2 copies);; Leucine rich repeat;; Leucine Rich Repeat;; Leucine Rich repeat;; Leucine rich repeat;; Leucine Rich repeats (2 copies);; Leucine rich repeat;; Leucine Rich Repeat;; Leucine Rich repeat;; Leucine rich repeat	Receptor-like protein 12 (Precursor) GN=RLP12 OS=Arabidopsis thaliana (Mouse-ear cress) PE=2 SV=2	S	Function unknown	putative leucine-rich repeat disease resistance protein [Arabidopsis thaliana]
F01_transcript/1012	[R]	General function prediction only	Molecular Function: nucleotide binding (GO:0000166);; Biological Process: cell adhesion (GO:0007155);; Molecular Function: microtubule binding (GO:0008017);; Cellular Component: katanin complex (GO:0008352);; Biological Process: trichome morphogenesis (GO:0010090);; Biological Process: vegetative to reproductive phase transition of meristem (GO:0010228);; Biological Process: protein desumoylation…	K18643|0|ath:AT5G23430|Katanin p80 WD40 repeat-containing subunit B1-1; K18643 katanin p80 WD40 repeat-containing subunit B1 (A)	--	[D]	Cell cycle control, cell division, chromosome partitioning	WD domain, G-beta repeat;; Eukaryotic translation initiation factor eIF2A;; con80 domain of Katanin	Katanin p80 WD40 repeat-containing subunit B1 homolog {ECO:0000255|HAMAP-Rule:MF_03022} GN=At5g23430 OS=Arabidopsis thaliana (Mouse-ear cress) PE=2 SV=3	S	Function unknown	Katanin p80 WD40 repeat-containing subunit B1-1 [Arabidopsis thaliana]
F01_transcript/2094	[R]	General function prediction only	Molecular Function: nucleotide binding (GO:0000166);; Biological Process: mRNA splicing, via spliceosome (GO:0000398);; Molecular Function: RNA binding (GO:0003723);; Cellular Component: ribonucleoprotein complex (GO:0030529);;	--	--	--	--	RNA recognition motif. (a.k.a. RRM, RBD, or RNP domain);; RNA recognition motif (a.k.a. RRM, RBD, or RNP domain);; RNA recognition motif. (a.k.a. RRM, RBD, or RNP domain);; Limkain b1	Polyadenylate-binding protein RBP45 GN=RBP45 OS=Nicotiana plumbaginifolia (Leadwort-leaved tobacco) PE=1 SV=1	S	Function unknown	hypothetical protein EUTSA_v10001313mg [Eutrema salsugineum]
F01_transcript/24670	--	--	Molecular Function: carboxylic ester hydrolase activity (GO:0004091);; Cellular Component: extracellular region (GO:0005576);;	--	--	[M]	Cell wall/membrane/envelope biogenesis	Pectinacetylesterase	--	S	Function unknown	pectinacetylesterase family protein [Arabidopsis thaliana]
F01_transcript/29724	--	--	Cellular Component: nucleus (GO:0005634);;	--	--	--	--	F-box domain;; FBD	F-box/FBD/LRR-repeat protein At3g14710 GN=At3g14710 OS=Arabidopsis thaliana (Mouse-ear cress) PE=2 SV=1	S	Function unknown	F-box family protein [Arabidopsis lyrata subsp. lyrata]
F01_transcript/23946	[C]	Energy production and conversion	Molecular Function: protein binding (GO:0005515);; Cellular Component: chloroplast thylakoid membrane (GO:0009535);; Cellular Component: chloroplast envelope (GO:0009941);; Biological Process: chlorophyll biosynthetic process (GO:0015995);; Molecular Function: oxidoreductase activity, acting on the CH-CH group of donors, NAD or NADP as acceptor (GO:0016628);; Biological Process: cysteine biosynth…	K10960|0|crb:CARUB_v10020078mg|hypothetical protein; K10960 geranylgeranyl reductase [EC:1.3.1.83] (A)	ko00860:Porphyrin and chlorophyll metabolism;ko00900:Terpenoid backbone biosynthesis	--	--	FAD binding domain;; Pyridine nucleotide-disulphide oxidoreductase;; Glucose inhibited division protein A	Geranylgeranyl diphosphate reductase, chloroplastic (Precursor) GN=CHLP OS=Arabidopsis thaliana (Mouse-ear cress) PE=1 SV=1	C	Energy production and conversion	hypothetical protein CARUB_v10020078mg [Capsella rubella]
F01_transcript/48336	[C]	Energy production and conversion	Biological Process: sulfur amino acid metabolic process (GO:0000096);; Molecular Function: aldo-keto reductase (NADP) activity (GO:0004033);; Biological Process: pentose-phosphate shunt (GO:0006098);; Biological Process: glycine catabolic process (GO:0006546);; Biological Process: unsaturated fatty acid biosynthetic process (GO:0006636);; Biological Process: vitamin metabolic process (GO:0006766)…	--	--	[C]	Energy production and conversion	Aldo/keto reductase family;; Aldo/keto reductase family	--	C	Energy production and conversion	NAD(P)-linked oxidoreductase superfamily protein [Arabidopsis thaliana]
F01_transcript/3039	[L]	Replication, recombination and repair	Molecular Function: DNA binding (GO:0003677);; Molecular Function: DNA helicase activity (GO:0003678);; Molecular Function: protein binding (GO:0005515);; Molecular Function: ATP binding (GO:0005524);; Cellular Component: nucleus (GO:0005634);; Biological Process: DNA unwinding involved in DNA replication (GO:0006268);; Biological Process: DNA replication initiation (GO:0006270);; Molecular Funct…	K02542|0|aly:ARALYDRAFT_917123|minichromosome maintenance family protein; K02542 DNA replication licensing factor MCM6 [EC:3.6.4.12] (A)	ko03030:DNA replication	[L]	Replication, recombination and repair	MCM2/3/5 family;; MCM N-terminal domain;; Magnesium chelatase, subunit ChlI	DNA replication licensing factor MCM6 GN=MCM6 OS=Arabidopsis thaliana (Mouse-ear cress) PE=1 SV=1	L	Replication, recombination and repair	PREDICTED: DNA replication licensing factor MCM6 [Camelina sativa]
F01_transcript/25011	[R]	General function prediction only	Molecular Function: nucleotide binding (GO:0000166);; Biological Process: mRNA splicing, via spliceosome (GO:0000398);; Molecular Function: RNA binding (GO:0003723);; Cellular Component: cytosol (GO:0005829);;	--	--	[R]	General function prediction only	RNA recognition motif. (a.k.a. RRM, RBD, or RNP domain);; RNA recognition motif (a.k.a. RRM, RBD, or RNP domain);; RNA recognition motif. (a.k.a. RRM, RBD, or RNP domain);; RNA binding motif	Polyadenylate-binding protein RBP45C GN=RBP45C OS=Arabidopsis thaliana (Mouse-ear cress) PE=2 SV=1	S	Function unknown	hypothetical protein EUTSA_v10025342mg [Eutrema salsugineum]
F01_transcript/42491	--	--	Cellular Component: nucleus (GO:0005634);; Biological Process: nitrogen compound metabolic process (GO:0006807);; Biological Process: response to nitrate (GO:0010167);; Biological Process: nitrate transport (GO:0015706);; Biological Process: simple leaf morphogenesis (GO:0060776);;	--	--	--	--	Protein of unknown function DUF260	LOB domain-containing protein 38 GN=F3A4.20 OS=Arabidopsis thaliana (Mouse-ear cress) PE=2 SV=1	S	Function unknown	LOB domain protein 38 [Arabidopsis lyrata subsp. lyrata]
F01_transcript/24634	--	--	Molecular Function: DNA binding (GO:0003677);; Cellular Component: nucleus (GO:0005634);; Biological Process: regulation of transcription, DNA-templated (GO:0006355);; Molecular Function: zinc ion binding (GO:0008270);;	--	--	--	--	--	--	S	Function unknown	Acyl-CoA N-acyltransferase with RING/FYVE/PHD-type zinc finger protein [Arabidopsis thaliana]
F01_transcript/2405	--	--	Molecular Function: nucleic acid binding (GO:0003676);; Molecular Function: sequence-specific DNA binding transcription factor activity (GO:0003700);; Cellular Component: nucleus (GO:0005634);; Cellular Component: cytoplasm (GO:0005737);; Biological Process: regulation of transcription, DNA-templated (GO:0006355);; Biological Process: protein glycosylation (GO:0006486);; Molecular Function: metal…	--	--	[R]	General function prediction only	Ankyrin repeats (3 copies);; Ankyrin repeat;; Ankyrin repeats (many copies);; Ankyrin repeats (many copies);; Ankyrin repeat;; Zinc finger C-x8-C-x5-C-x3-H type (and similar)	Zinc finger CCCH domain-containing protein 30 GN=At2g41900 OS=Arabidopsis thaliana (Mouse-ear cress) PE=1 SV=2	S	Function unknown	PREDICTED: zinc finger CCCH domain-containing protein 30 [Camelina sativa]
F01_transcript/23744	[J]	Translation, ribosomal structure and biogenesis	Molecular Function: translation elongation factor activity (GO:0003746);; Molecular Function: GTPase activity (GO:0003924);; Molecular Function: calmodulin binding (GO:0005516);; Molecular Function: GTP binding (GO:0005525);; Cellular Component: nucleolus (GO:0005730);; Cellular Component: mitochondrion (GO:0005739);; Cellular Component: vacuolar membrane (GO:0005774);; Cellular Component: Golgi …	K03231|0|aly:ARALYDRAFT_311847|T6D22.2; K03231 elongation factor 1-alpha (A)	ko03013:RNA transport	[J]	Translation, ribosomal structure and biogenesis	Elongation factor Tu GTP binding domain;; Elongation factor Tu C-terminal domain;; Elongation factor Tu domain 2	Elongation factor 1-alpha 4 GN=A4 OS=Arabidopsis thaliana (Mouse-ear cress) PE=1 SV=2	J	Translation, ribosomal structure and biogenesis	T6D22.2 [Arabidopsis lyrata subsp. lyrata]
F01_transcript/27565	--	--	Molecular Function: serine-type carboxypeptidase activity (GO:0004185);; Cellular Component: extracellular region (GO:0005576);; Biological Process: proteolysis (GO:0006508);;	K16297|0|aly:ARALYDRAFT_908774|hypothetical protein; K16297 serine carboxypeptidase-like clade II [EC:3.4.16.-] (A)	--	[OE]	--	Serine carboxypeptidase;; Serine carboxypeptidase	Serine carboxypeptidase-like 35 (Precursor) GN=SCPL35 OS=Arabidopsis thaliana (Mouse-ear cress) PE=2 SV=1	E	Amino acid transport and metabolism	hypothetical protein ARALYDRAFT_908774 [Arabidopsis lyrata subsp. lyrata]
F01_transcript/2902	--	--	Molecular Function: sequence-specific DNA binding transcription factor activity (GO:0003700);; Cellular Component: nucleus (GO:0005634);; Biological Process: regulation of transcription, DNA-templated (GO:0006355);; Molecular Function: sequence-specific DNA binding (GO:0043565);;	--	--	--	--	DDT domain;; WSTF, HB1, Itc1p, MBD9 motif 1;; WSTF, HB1, Itc1p, MBD9 motif 2	--	S	Function unknown	PREDICTED: uncharacterized protein LOC104773446, partial [Camelina sativa]
F01_transcript/12939	--	--	Cellular Component: nucleus (GO:0005634);; Molecular Function: acid-amino acid ligase activity (GO:0016881);;	K10581|0|aly:ARALYDRAFT_892327|hypothetical protein; K10581 ubiquitin-conjugating enzyme E2 O [EC:6.3.2.19] (A)	ko04120:Ubiquitin mediated proteolysis	[O]	Posttranslational modification, protein turnover, chaperones	Ubiquitin-conjugating enzyme	Probable ubiquitin-conjugating enzyme E2 26 GN=UBC26 OS=Arabidopsis thaliana (Mouse-ear cress) PE=2 SV=2	O	Posttranslational modification, protein turnover, chaperones	PREDICTED: putative ubiquitin-conjugating enzyme E2 38 isoform X1 [Camelina sativa]
F01_transcript/8493	[E]	Amino acid transport and metabolism	Biological Process: amino acid transmembrane transport (GO:0003333);; Molecular Function: catalase activity (GO:0004096);; Molecular Function: protein binding (GO:0005515);; Cellular Component: nucleus (GO:0005634);; Cellular Component: mitochondrion (GO:0005739);; Cellular Component: peroxisome (GO:0005777);; Biological Process: starch metabolic process (GO:0005982);; Biological Process: fatty a…	--	--	[E]	Amino acid transport and metabolism	Amino acid permease;; Amino acid permease;; C-terminus of AA_permease	Cationic amino acid transporter 2, vacuolar GN=CAT2 OS=Arabidopsis thaliana (Mouse-ear cress) PE=2 SV=1	E	Amino acid transport and metabolism	cationic amino acid transporter 2 [Arabidopsis thaliana]
F01_transcript/39967	--	--	Molecular Function: nucleotide binding (GO:0000166);; Biological Process: mRNA splicing, via spliceosome (GO:0000398);; Cellular Component: nucleus (GO:0005634);; Molecular Function: snRNA binding (GO:0017069);;	--	--	--	--	RNA recognition motif. (a.k.a. RRM, RBD, or RNP domain)	Protein MATERNALLY EXPRESSED GENE 5 GN=MEG5 OS=Zea mays (Maize) PE=2 SV=1	S	Function unknown	PREDICTED: uncharacterized protein LOC104751586 isoform X1 [Camelina sativa]
F01_transcript/38442	--	--	Cellular Component: nucleus (GO:0005634);; Biological Process: virus induced gene silencing (GO:0009616);; Biological Process: vegetative phase change (GO:0010050);; Biological Process: production of ta-siRNAs involved in RNA interference (GO:0010267);; Biological Process: production of miRNAs involved in gene silencing by miRNA (GO:0035196);;	--	--	--	--	--	--	S	Function unknown	PREDICTED: uncharacterized protein LOC104716912 isoform X1 [Camelina sativa]
F01_transcript/35544	[S]	Function unknown	Cellular Component: nucleus (GO:0005634);;	K17550|0|crb:CARUB_v10001424mg|hypothetical protein; K17550 protein phosphatase 1 regulatory subunit 7 (A)	--	[T]	Signal transduction mechanisms	Leucine Rich repeats (2 copies);; Leucine rich repeat;; Leucine Rich Repeat;; Leucine rich repeat;; Leucine Rich repeat;; Leucine-rich repeat	Dynein light chain 1, axonemal GN=LC1 OS=Chlamydomonas reinhardtii (Chlamydomonas smithii) PE=1 SV=1	S	Function unknown	hypothetical protein CARUB_v10001424mg [Capsella rubella]
F01_transcript/32312	--	--	Biological Process: pentose-phosphate shunt (GO:0006098);; Biological Process: rRNA processing (GO:0006364);; Cellular Component: chloroplast stromal thylakoid (GO:0009533);; Cellular Component: chloroplast thylakoid lumen (GO:0009543);; Biological Process: response to blue light (GO:0009637);; Biological Process: chloroplast relocation (GO:0009902);; Cellular Component: chloroplast envelope (GO:…	--	--	[R]	General function prediction only	Photosynthesis system II assembly factor YCF48	Photosystem II stability/assembly factor HCF136, chloroplastic (Precursor) GN=HCF136 OS=Arabidopsis thaliana (Mouse-ear cress) PE=1 SV=1	S	Function unknown	PREDICTED: photosystem II stability/assembly factor HCF136, chloroplastic-like [Camelina sativa]
F01_transcript/71	[RTKL]	--	Molecular Function: protein serine/threonine kinase activity (GO:0004674);; Molecular Function: protein serine/threonine/tyrosine kinase activity (GO:0004712);; Molecular Function: ATP binding (GO:0005524);; Cellular Component: nucleus (GO:0005634);; Biological Process: protein phosphorylation (GO:0006468);; Biological Process: protein glycosylation (GO:0006486);;	--	--	--	--	Protein tyrosine kinase;; Protein kinase domain;; PB1 domain	Serine/threonine-protein kinase CTR1 GN=CTR1 OS=Arabidopsis thaliana (Mouse-ear cress) PE=1 SV=1	T	Signal transduction mechanisms	hypothetical protein CARUB_v10022521mg [Capsella rubella]
F01_transcript/24411	[C]	Energy production and conversion	Cellular Component: mitochondrial proton-transporting ATP synthase complex, catalytic core F(1) (GO:0000275);; Molecular Function: copper ion binding (GO:0005507);; Molecular Function: ATP binding (GO:0005524);; Cellular Component: nucleolus (GO:0005730);; Cellular Component: mitochondrial respiratory chain complex I (GO:0005747);; Cellular Component: vacuolar membrane (GO:0005774);; Cellular Com…	K02133|0|crb:CARUB_v10000603mg|hypothetical protein; K02133 F-type H+-transporting ATPase subunit beta [EC:3.6.3.14] (A)	ko00190:Oxidative phosphorylation	[C]	Energy production and conversion	ATP synthase alpha/beta family, nucleotide-binding domain;; ATP synthase alpha/beta chain, C terminal domain;; ATP synthase alpha/beta family, beta-barrel domain	ATP synthase subunit beta-3, mitochondrial (Precursor) GN=At5g08680 OS=Arabidopsis thaliana (Mouse-ear cress) PE=2 SV=1	C	Energy production and conversion	PREDICTED: ATP synthase subunit beta-3, mitochondrial-like [Camelina sativa]
F01_transcript/37484	--	--	Molecular Function: structural constituent of cell wall (GO:0005199);; Cellular Component: nucleus (GO:0005634);; Biological Process: amino acid transport (GO:0006865);; Biological Process: response to wounding (GO:0009611);; Biological Process: response to abscisic acid (GO:0009737);; Biological Process: response to salicylic acid (GO:0009751);; Biological Process: response to jasmonic acid (GO:…	--	--	--	--	Extensin-like region	--	--	--	hypothetical protein glysoja_005385 [Glycine soja]
F01_transcript/13022	--	--	Cellular Component: nucleus (GO:0005634);; Cellular Component: plasma membrane (GO:0005886);;	--	--	--	--	--	--	S	Function unknown	PREDICTED: uncharacterized protein LOC104751087 [Camelina sativa]
F01_transcript/12393	[K]	Transcription	Cellular Component: cytosol (GO:0005829);; Cellular Component: chloroplast (GO:0009507);;	--	--	--	--	TENA/THI-4/PQQC family;; haloacid dehalogenase-like hydrolase	--	S	Function unknown	heme oxygenase-like, multi-helical protein [Arabidopsis thaliana]
F01_transcript/27682	[G]	Carbohydrate transport and metabolism	Molecular Function: 6-phosphofructokinase activity (GO:0003872);; Molecular Function: ATP binding (GO:0005524);; Cellular Component: 6-phosphofructokinase complex (GO:0005945);; Biological Process: fructose 6-phosphate metabolic process (GO:0006002);; Biological Process: glycolytic process (GO:0006096);; Biological Process: phosphorylation (GO:0016310);;	K00850|0|ath:AT4G32840|PFK6; 6-phosphofructokinase 6; K00850 6-phosphofructokinase 1 [EC:2.7.1.11] (A)	ko00010:Glycolysis / Gluconeogenesis;ko00030:Pentose phosphate pathway;ko00051:Fructose and mannose metabolism;ko00052:Galactose metabolism;ko01200:Carbon metabolism;ko01230:Biosynthesis of amino acids;ko03018:RNA degradation	[G]	Carbohydrate transport and metabolism	Phosphofructokinase	ATP-dependent 6-phosphofructokinase 6 {ECO:0000255|HAMAP-Rule:MF_03186} GN=At4g32840 OS=Arabidopsis thaliana (Mouse-ear cress) PE=1 SV=1	G	Carbohydrate transport and metabolism	PREDICTED: ATP-dependent 6-phosphofructokinase 6 [Camelina sativa]
F01_transcript/47642	--	--	Molecular Function: transporter activity (GO:0005215);; Cellular Component: Golgi apparatus (GO:0005794);; Biological Process: response to abscisic acid (GO:0009737);; Biological Process: vesicle-mediated transport (GO:0016192);; Biological Process: pollen tube development (GO:0048868);;	--	--	[U]	Intracellular trafficking, secretion, and vesicular transport	Transport protein particle (TRAPP) component	--	U	Intracellular trafficking, secretion, and vesicular transport	hypothetical protein AALP_AA3G045200 [Arabis alpina]
F01_transcript/16929	[G]	Carbohydrate transport and metabolism	Cellular Component: extracellular region (GO:0005576);; Cellular Component: vacuolar membrane (GO:0005774);; Cellular Component: plasma membrane (GO:0005886);; Biological Process: carbohydrate metabolic process (GO:0005975);; Molecular Function: xylan 1,4-beta-xylosidase activity (GO:0009044);;	--	--	--	--	Glycosyl hydrolase family 3 N terminal domain;; Glycosyl hydrolase family 3 C-terminal domain;; Fibronectin type III-like domain	Probable beta-D-xylosidase 6 (Precursor) GN=BXL6 OS=Arabidopsis thaliana (Mouse-ear cress) PE=2 SV=1	G	Carbohydrate transport and metabolism	hypothetical protein EUTSA_v10012725mg [Eutrema salsugineum]
F01_transcript/24494	--	--	Biological Process: response to hypoxia (GO:0001666);; Molecular Function: ATP binding (GO:0005524);; Cellular Component: endoplasmic reticulum (GO:0005783);; Cellular Component: plasma membrane (GO:0005886);; Biological Process: systemic acquired resistance, salicylic acid mediated signaling pathway (GO:0009862);; Biological Process: regulation of hydrogen peroxide metabolic process (GO:0010310)…	--	--	[O]	Posttranslational modification, protein turnover, chaperones	--	--	O	Posttranslational modification, protein turnover, chaperones	AAA-type ATPase family protein [Arabidopsis thaliana]
F01_transcript/45461	--	--	Molecular Function: binding (GO:0005488);;	--	--	[R]	General function prediction only	--	Uncharacterized mitochondrial protein AtMg00750 GN=AtMg00750 OS=Arabidopsis thaliana (Mouse-ear cress) PE=4 SV=1	L	Replication, recombination and repair	retroelement pol polyprotein-like [Arabidopsis thaliana]
F01_transcript/33240	[G]	Carbohydrate transport and metabolism	Cellular Component: cytoplasm (GO:0005737);; Molecular Function: kinase activity (GO:0016301);; Biological Process: phosphorylation (GO:0016310);;	--	--	[G]	Carbohydrate transport and metabolism	pfkB family carbohydrate kinase;; pfkB family carbohydrate kinase	Adenosine kinase 2 GN=ADK2 OS=Arabidopsis thaliana (Mouse-ear cress) PE=1 SV=1	G	Carbohydrate transport and metabolism	pfkB-type carbohydrate kinase family protein [Arabidopsis lyrata subsp. lyrata]
F01_transcript/14306	[LKJ]	--	Biological Process: mitotic G2 phase (GO:0000085);; Molecular Function: nucleic acid binding (GO:0003676);; Molecular Function: ATP binding (GO:0005524);; Cellular Component: nucleus (GO:0005634);; Biological Process: mRNA export from nucleus (GO:0006406);; Biological Process: protein import into nucleus (GO:0006606);; Biological Process: protein targeting to mitochondrion (GO:0006626);; Molecula…	K14807|0|aly:ARALYDRAFT_493299|hypothetical protein; K14807 ATP-dependent RNA helicase DDX51/DBP6 [EC:3.6.4.13] (A)	--	[A]	RNA processing and modification	DEAD/DEAH box helicase;; Helicase conserved C-terminal domain;; Type III restriction enzyme, res subunit	DEAD-box ATP-dependent RNA helicase 1 GN=RH1 OS=Arabidopsis thaliana (Mouse-ear cress) PE=2 SV=3	L	Replication, recombination and repair	hypothetical protein ARALYDRAFT_493299 [Arabidopsis lyrata subsp. lyrata]
F01_transcript/35916	--	--	Molecular Function: carboxylic ester hydrolase activity (GO:0004091);; Cellular Component: extracellular region (GO:0005576);;	--	--	[M]	Cell wall/membrane/envelope biogenesis	Pectinacetylesterase	--	S	Function unknown	pectinacetylesterase family protein [Arabidopsis thaliana]
F01_transcript/5745	--	--	--	--	--	--	--	Plant protein of unknown function (DUF869)	Filament-like plant protein 3 GN=FPP3 OS=Arabidopsis thaliana (Mouse-ear cress) PE=2 SV=2	S	Function unknown	hypothetical protein CARUB_v10013232mg [Capsella rubella]
F01_transcript/38711	--	--	Biological Process: MAPK cascade (GO:0000165);; Molecular Function: calcium ion binding (GO:0005509);; Molecular Function: protein binding (GO:0005515);; Biological Process: rRNA processing (GO:0006364);; Biological Process: protein targeting to membrane (GO:0006612);; Molecular Function: poly(U) RNA binding (GO:0008266);; Biological Process: response to cold (GO:0009409);; Cellular Component: ch…	K02716|0|crb:CARUB_v10026754mg|hypothetical protein; K02716 photosystem II oxygen-evolving enhancer protein 1 (A)	ko00195:Photosynthesis	--	--	Manganese-stabilising protein / photosystem II polypeptide	Oxygen-evolving enhancer protein 1-1, chloroplastic (Precursor) GN=K1F13.25 OS=Arabidopsis thaliana (Mouse-ear cress) PE=1 SV=2	G	Carbohydrate transport and metabolism	hypothetical protein CARUB_v10026754mg [Capsella rubella]
F01_transcript/615	[C]	Energy production and conversion	Biological Process: response to superoxide (GO:0000303);; Molecular Function: aconitate hydratase activity (GO:0003994);; Molecular Function: copper ion binding (GO:0005507);; Molecular Function: ATP binding (GO:0005524);; Cellular Component: cell wall (GO:0005618);; Cellular Component: mitochondrion (GO:0005739);; Cellular Component: vacuolar membrane (GO:0005774);; Cellular Component: Golgi app…	K01681|0|aly:ARALYDRAFT_480186|hypothetical protein; K01681 aconitate hydratase [EC:4.2.1.3] (A)	ko00020:Citrate cycle (TCA cycle);ko00630:Glyoxylate and dicarboxylate metabolism;ko01200:Carbon metabolism;ko01210:2-Oxocarboxylic acid metabolism;ko01230:Biosynthesis of amino acids	[AJ]	--	Aconitase family (aconitate hydratase);; Aconitase C-terminal domain	Aconitate hydratase 2, mitochondrial (Precursor) GN=ACO2 OS=Arabidopsis thaliana (Mouse-ear cress) PE=1 SV=2	C	Energy production and conversion	PREDICTED: aconitate hydratase 2, mitochondrial-like [Camelina sativa]
F01_transcript/33676	--	--	Molecular Function: purine nucleobase transmembrane transporter activity (GO:0005345);; Biological Process: purine nucleobase transport (GO:0006863);; Biological Process: nucleobase-containing compound transport (GO:0015931);; Cellular Component: integral component of membrane (GO:0016021);;	--	--	--	--	Triose-phosphate Transporter family	Probable purine permease 14 GN=PUP14 OS=Arabidopsis thaliana (Mouse-ear cress) PE=1 SV=1	Q	Secondary metabolites biosynthesis, transport and catabolism	ATPUP14 [Arabidopsis lyrata subsp. lyrata]
F01_transcript/16477	--	--	Cellular Component: anchored component of membrane (GO:0031225);;	K14050|7.18955e-27|aly:ARALYDRAFT_897119|hypothetical protein; K14050 geranylgeranyl transferase type-2 subunit alpha [EC:2.5.1.60] (A)	--	--	--	Protein of unknown function (DUF3339)	F-box/kelch-repeat protein At2g44630 GN=At2g44630 OS=Arabidopsis thaliana (Mouse-ear cress) PE=2 SV=1	O	Posttranslational modification, protein turnover, chaperones	PREDICTED: F-box/kelch-repeat protein At2g44630-like [Camelina sativa]
F01_transcript/9705	--	--	Molecular Function: transporter activity (GO:0005215);; Molecular Function: protein binding (GO:0005515);; Cellular Component: cytoplasm (GO:0005737);; Biological Process: regulation of cell size (GO:0008361);; Biological Process: nucleotide biosynthetic process (GO:0009165);; Cellular Component: plant-type cell wall (GO:0009505);; Cellular Component: plasmodesma (GO:0009506);; Biological Process…	K13947|0|brp:103831832|auxin efflux carrier component 1-like; K13947 auxin efflux carrier family (A)	--	--	--	Membrane transport protein	Auxin efflux carrier component 1 GN=PIN1 OS=Arabidopsis thaliana (Mouse-ear cress) PE=1 SV=1	U	Intracellular trafficking, secretion, and vesicular transport	PIN-FORMED1 [Cardamine hirsuta]
F01_transcript/22845	[E]	Amino acid transport and metabolism	Molecular Function: 3-deoxy-7-phosphoheptulonate synthase activity (GO:0003849);; Biological Process: aromatic amino acid family biosynthetic process (GO:0009073);; Biological Process: chorismate biosynthetic process (GO:0009423);; Cellular Component: chloroplast (GO:0009507);; Biological Process: response to wounding (GO:0009611);; Biological Process: systemic acquired resistance (GO:0009627);; …	K01626|0|brp:103832310|phospho-2-dehydro-3-deoxyheptonate aldolase 1, chloroplastic-like; K01626 3-deoxy-7-phosphoheptulonate synthase [EC:2.5.1.54] (A)	ko00400:Phenylalanine, tyrosine and tryptophan biosynthesis;ko01230:Biosynthesis of amino acids	--	--	Class-II DAHP synthetase family	Phospho-2-dehydro-3-deoxyheptonate aldolase 1, chloroplastic (Precursor) GN=DHAPS-1 OS=Nicotiana tabacum (Common tobacco) PE=1 SV=1	E	Amino acid transport and metabolism	BnaC06g38770D [Brassica napus]
F01_transcript/35673	--	--	Cellular Component: nucleus (GO:0005634);; Cellular Component: cytosol (GO:0005829);;	K14786|1.29739e-132|crb:CARUB_v10013203mg|hypothetical protein; K14786 protein KRI1 (A)	--	[J]	Translation, ribosomal structure and biogenesis	KRI1-like family C-terminal;; KRI1-like family	--	S	Function unknown	hypothetical protein CARUB_v10013203mg [Capsella rubella]
F01_transcript/45223	--	--	--	--	--	--	--	--	--	S	Function unknown	hypothetical protein EUTSA_v10026005mg [Eutrema salsugineum]
F01_transcript/17694	[RTKL]	--	Cellular Component: nuclear ubiquitin ligase complex (GO:0000152);; Biological Process: developmental process involved in reproduction (GO:0003006);; Molecular Function: protein serine/threonine kinase activity (GO:0004674);; Molecular Function: protein binding (GO:0005515);; Molecular Function: ATP binding (GO:0005524);; Biological Process: glucose catabolic process (GO:0006007);; Biological Pro…	K07198|0|aly:ARALYDRAFT_317081|hypothetical protein; K07198 5'-AMP-activated protein kinase, catalytic alpha subunit [EC:2.7.11.11] (A)	ko04140:Regulation of autophagy	[T]	Signal transduction mechanisms	Protein kinase domain;; Protein tyrosine kinase;; Kinase associated domain 1;; Kinase-like;; RIO1 family;; UBA/TS-N domain	SNF1-related protein kinase catalytic subunit alpha KIN10 GN=At3g01090 OS=Arabidopsis thaliana (Mouse-ear cress) PE=1 SV=2	T	Signal transduction mechanisms	hypothetical protein ARALYDRAFT_317081 [Arabidopsis lyrata subsp. lyrata]
F01_transcript/33614	--	--	Molecular Function: ubiquitin-protein transferase activity (GO:0004842);; Cellular Component: chloroplast (GO:0009507);; Biological Process: protein ubiquitination (GO:0016567);;	--	--	[R]	General function prediction only	Kelch motif;; Kelch motif;; Kelch motif;; Galactose oxidase, central domain;; Galactose oxidase, central domain;; Kelch motif;; F-box domain	F-box/kelch-repeat protein SKIP6 GN=SKIP6 OS=Arabidopsis thaliana (Mouse-ear cress) PE=1 SV=1	S	Function unknown	hypothetical protein ARALYDRAFT_481060 [Arabidopsis lyrata subsp. lyrata]
F01_transcript/4257	--	--	Cellular Component: cytosol (GO:0005829);; Cellular Component: plasma membrane (GO:0005886);; Biological Process: response to abscisic acid (GO:0009737);; Biological Process: response to cadmium ion (GO:0046686);;	--	--	--	--	--	--	U	Intracellular trafficking, secretion, and vesicular transport	hypothetical protein CARUB_v10011474mg [Capsella rubella]
F01_transcript/43613	--	--	--	--	--	[Z]	Cytoskeleton	CTLH/CRA C-terminal to LisH motif domain	--	S	Function unknown	hypothetical protein ARALYDRAFT_470618 [Arabidopsis lyrata subsp. lyrata]
F01_transcript/40718	--	--	Molecular Function: nucleotide binding (GO:0000166);; Molecular Function: nucleic acid binding (GO:0003676);; Cellular Component: nucleolus (GO:0005730);;	K12881|1.82718e-115|aly:ARALYDRAFT_493750|hypothetical protein; K12881 THO complex subunit 4 (A)	ko03013:RNA transport;ko03015:mRNA surveillance pathway;ko03040:Spliceosome	[A]	RNA processing and modification	RNA recognition motif (a.k.a. RRM, RBD, or RNP domain);; RNA recognition motif. (a.k.a. RRM, RBD, or RNP domain);; C-terminal duplication domain of Friend of PRMT1;; RNA recognition motif. (a.k.a. RRM, RBD, or RNP domain)	THO complex subunit 4D GN=K12B20.19 OS=Arabidopsis thaliana (Mouse-ear cress) PE=1 SV=1	S	Function unknown	protein ALWAYS EARLY 4 [Arabidopsis thaliana]
F01_transcript/37842	--	--	Cellular Component: nucleus (GO:0005634);; Cellular Component: plasma membrane (GO:0005886);; Biological Process: protein targeting to vacuole (GO:0006623);; Cellular Component: chloroplast (GO:0009507);; Biological Process: embryo development (GO:0009790);; Biological Process: root development (GO:0048364);; Biological Process: shoot system development (GO:0048367);;	--	--	--	--	Protein of unknown function (DUF793)	Protein BPS1, chloroplastic (Precursor) GN=BPS1 OS=Arabidopsis thaliana (Mouse-ear cress) PE=2 SV=1	S	Function unknown	hypothetical protein ARALYDRAFT_327649 [Arabidopsis lyrata subsp. lyrata]
F01_transcript/4947	[G]	Carbohydrate transport and metabolism	Molecular Function: alpha-amylase activity (GO:0004556);; Biological Process: starch catabolic process (GO:0005983);; Cellular Component: chloroplast starch grain (GO:0009569);; Cellular Component: chloroplast stroma (GO:0009570);; Biological Process: plant-type cell wall organization (GO:0009664);; Molecular Function: isoamylase activity (GO:0019156);; Biological Process: starch biosynthetic pro…	K01214|0|aly:ARALYDRAFT_911044|ATISA3/ISA3; K01214 isoamylase [EC:3.2.1.68] (A)	--	[G]	Carbohydrate transport and metabolism	Alpha amylase, catalytic domain;; Carbohydrate-binding module 48 (Isoamylase N-terminal domain)	Isoamylase 3, chloroplastic (Precursor) GN=ISA3 OS=Arabidopsis thaliana (Mouse-ear cress) PE=2 SV=2	G	Carbohydrate transport and metabolism	ATISA3/ISA3 [Arabidopsis lyrata subsp. lyrata]
F01_transcript/463	--	--	Molecular Function: endoribonuclease activity (GO:0004521);; Molecular Function: protein binding (GO:0005515);; Cellular Component: nucleus (GO:0005634);; Cellular Component: cytosol (GO:0005829);; Biological Process: DNA methylation (GO:0006306);; Biological Process: methylation-dependent chromatin silencing (GO:0006346);; Biological Process: sister chromatid cohesion (GO:0007062);; Biological P…	K11593|0|crb:CARUB_v10008158mg|hypothetical protein; K11593 eukaryotic translation initiation factor 2C (A)	--	[J]	Translation, ribosomal structure and biogenesis	Piwi domain;; PAZ domain;; Glycine-rich region of argonaut;; Domain of unknown function (DUF1785)	Protein argonaute 1 GN=AGO1 OS=Arabidopsis thaliana (Mouse-ear cress) PE=1 SV=1	J	Translation, ribosomal structure and biogenesis	hypothetical protein CARUB_v10008158mg [Capsella rubella]
F01_transcript/2397	[T]	Signal transduction mechanisms	Molecular Function: phosphorelay response regulator activity (GO:0000156);; Biological Process: phosphorelay signal transduction system (GO:0000160);; Molecular Function: DNA binding (GO:0003677);; Cellular Component: nucleus (GO:0005634);; Cellular Component: mitochondrion (GO:0005739);; Biological Process: response to temperature stimulus (GO:0009266);; Biological Process: red or far-red light …	K12129|0|aly:ARALYDRAFT_908143|PRR7; pseudo-response regulator 7; K12129 pseudo-response regulator 7 (A)	ko04712:Circadian rhythm - plant	[K]	Transcription	CCT motif;; Response regulator receiver domain	Two-component response regulator-like APRR7 GN=APRR7 OS=Arabidopsis thaliana (Mouse-ear cress) PE=1 SV=1	K	Transcription	pseudo-response regulator 7 [Arabidopsis lyrata subsp. lyrata]
F01_transcript/35932	[R]	General function prediction only	Cellular Component: extracellular region (GO:0005576);; Molecular Function: zinc ion binding (GO:0008270);;	K18932|0|crb:CARUB_v10013843mg|hypothetical protein; K18932 palmitoyltransferase [EC:2.3.1.225] (A)	--	[R]	General function prediction only	DHHC palmitoyltransferase	Probable protein S-acyltransferase 17 GN=PAT17 OS=Arabidopsis thaliana (Mouse-ear cress) PE=2 SV=1	S	Function unknown	hypothetical protein CARUB_v10013843mg, partial [Capsella rubella]
F01_transcript/25545	[H]	Coenzyme transport and metabolism	Molecular Function: ferrochelatase activity (GO:0004325);; Molecular Function: protein binding (GO:0005515);; Cellular Component: nucleus (GO:0005634);; Cellular Component: mitochondrion (GO:0005739);; Biological Process: regulation of transcription, DNA-templated (GO:0006355);; Biological Process: protein targeting to membrane (GO:0006612);; Biological Process: heme biosynthetic process (GO:0006…	K01772|0|eus:EUTSA_v10004150mg|hypothetical protein; K01772 ferrochelatase [EC:4.99.1.1] (A)	ko00860:Porphyrin and chlorophyll metabolism	[H]	Coenzyme transport and metabolism	Ferrochelatase	Ferrochelatase-1, chloroplastic/mitochondrial (Precursor) GN=HEM15 OS=Arabidopsis thaliana (Mouse-ear cress) PE=2 SV=1	H	Coenzyme transport and metabolism	PREDICTED: ferrochelatase-1, chloroplastic/mitochondrial [Camelina sativa]
F01_transcript/48794	--	--	Cellular Component: nucleus (GO:0005634);; Biological Process: embryo development ending in seed dormancy (GO:0009793);;	--	--	--	--	--	--	S	Function unknown	protein maternal effect embryo arrest 59 [Arabidopsis thaliana]
F01_transcript/8702	--	--	Molecular Function: nucleic acid binding (GO:0003676);; Cellular Component: nucleus (GO:0005634);; Molecular Function: zinc ion binding (GO:0008270);;	--	--	[O]	Posttranslational modification, protein turnover, chaperones	IBR domain;; Zinc finger, C3HC4 type (RING finger)	Probable E3 ubiquitin-protein ligase ARI9 GN=ARI9 OS=Arabidopsis thaliana (Mouse-ear cress) PE=2 SV=1	S	Function unknown	PREDICTED: E3 ubiquitin-protein ligase dbl4-like [Camelina sativa]
F01_transcript/31462	[H]	Coenzyme transport and metabolism	Biological Process: maltose metabolic process (GO:0000023);; Cellular Component: mitochondrion (GO:0005739);; Cellular Component: cytosol (GO:0005829);; Biological Process: cellular response to DNA damage stimulus (GO:0006974);; Molecular Function: zinc ion binding (GO:0008270);; Biological Process: thiamine biosynthetic process (GO:0009228);; Biological Process: response to cold (GO:0009409);; C…	K03146|0|eus:EUTSA_v10013978mg|hypothetical protein; K03146 thiamine thiazole synthase (A)	ko00730:Thiamine metabolism	[R]	General function prediction only	Thi4 family;; FAD dependent oxidoreductase;; FAD binding domain;; NAD(P)-binding Rossmann-like domain;; Glucose inhibited division protein A	Thiamine thiazole synthase, chloroplastic {ECO:0000255|HAMAP-Rule:MF_03158} (Precursor) GN=At5g54770 OS=Arabidopsis thaliana (Mouse-ear cress) PE=1 SV=1	H	Coenzyme transport and metabolism	hypothetical protein EUTSA_v10013978mg [Eutrema salsugineum]
F01_transcript/6435	[RTKL]	--	Molecular Function: protein serine/threonine kinase activity (GO:0004674);; Molecular Function: protein tyrosine kinase activity (GO:0004713);; Molecular Function: ATP binding (GO:0005524);; Cellular Component: plasma membrane (GO:0005886);; Biological Process: protein phosphorylation (GO:0006468);; Cellular Component: integral component of membrane (GO:0016021);;	--	--	--	--	Protein kinase domain;; Protein tyrosine kinase;; Leucine rich repeat;; Leucine rich repeat N-terminal domain;; Leucine Rich repeats (2 copies);; Leucine Rich Repeat	Probable LRR receptor-like serine/threonine-protein kinase At5g65240 (Precursor) GN=At5g65240 OS=Arabidopsis thaliana (Mouse-ear cress) PE=2 SV=1	T	Signal transduction mechanisms	predicted protein [Arabidopsis lyrata subsp. lyrata]
F01_transcript/45823	[R]	General function prediction only	Cellular Component: cytosol (GO:0005829);;	--	--	[R]	General function prediction only	Ankyrin repeats (3 copies);; Ankyrin repeat;; Ankyrin repeats (many copies);; Ankyrin repeats (many copies);; Ankyrin repeat	Ankyrin repeat domain-containing protein EMB506, chloroplastic (Precursor) GN=EMB506 OS=Arabidopsis thaliana (Mouse-ear cress) PE=1 SV=1	S	Function unknown	PREDICTED: ankyrin repeat domain-containing protein 29-like [Camelina sativa]
F01_transcript/44869	[S]	Function unknown	Biological Process: karyogamy (GO:0000741);; Molecular Function: protein binding (GO:0005515);; Cellular Component: nucleus (GO:0005634);; Biological Process: rRNA processing (GO:0006364);; Biological Process: embryo sac egg cell differentiation (GO:0009560);; Cellular Component: small-subunit processome (GO:0032040);;	K14769|5.12803e-131|crb:CARUB_v10017973mg|hypothetical protein; K14769 U3 small nucleolar RNA-associated protein 11 (A)	--	[S]	Function unknown	Utp11 protein	Probable U3 small nucleolar RNA-associated protein 11 GN=At3g60360 OS=Arabidopsis thaliana (Mouse-ear cress) PE=1 SV=1	S	Function unknown	hypothetical protein CARUB_v10017973mg [Capsella rubella]
F01_transcript/40260	[R]	General function prediction only	Biological Process: barrier septum assembly (GO:0000917);; Molecular Function: GTP binding (GO:0005525);; Biological Process: rRNA processing (GO:0006364);; Biological Process: tRNA metabolic process (GO:0006399);; Cellular Component: chloroplast (GO:0009507);; Biological Process: chloroplast organization (GO:0009658);;	--	--	[R]	General function prediction only	50S ribosome-binding GTPase;; Ferrous iron transport protein B;; Dynamin family;; Elongation factor Tu GTP binding domain	GTP-binding protein At2g22870 GN=EMB2001 OS=Arabidopsis thaliana (Mouse-ear cress) PE=2 SV=2	S	Function unknown	PREDICTED: GTP-binding protein At2g22870-like [Camelina sativa]
F01_transcript/5210	[Z]	Cytoskeleton	Cellular Component: cell wall (GO:0005618);; Cellular Component: cytosol (GO:0005829);; Biological Process: pollen germination (GO:0009846);; Biological Process: pollen tube growth (GO:0009860);; Biological Process: actin cytoskeleton organization (GO:0030036);; Biological Process: actin filament-based movement (GO:0030048);; Molecular Function: actin filament binding (GO:0051015);; Biological Pr…	--	--	[Z]	Cytoskeleton	Calponin homology (CH) domain;; CAMSAP CH domain	Fimbrin-5 {ECO:0000305} OS=Arabidopsis thaliana (Mouse-ear cress) PE=1 SV=1	Z	Cytoskeleton	hypothetical protein ARALYDRAFT_493629 [Arabidopsis lyrata subsp. lyrata]
F01_transcript/41701	[R]	General function prediction only	Molecular Function: carbonate dehydratase activity (GO:0004089);; Cellular Component: mitochondrial respiratory chain complex I (GO:0005747);; Biological Process: photorespiration (GO:0009853);; Molecular Function: transferase activity (GO:0016740);; Biological Process: starch biosynthetic process (GO:0019252);;	--	--	--	--	Bacterial transferase hexapeptide (six repeats)	Gamma carbonic anhydrase 1, mitochondrial (Precursor) OS=Arabidopsis thaliana (Mouse-ear cress) PE=1 SV=1	S	Function unknown	gamma carbonic anhydrase 1 [Arabidopsis thaliana]
F01_transcript/8369	--	--	Molecular Function: sequence-specific DNA binding transcription factor activity (GO:0003700);; Cellular Component: nucleus (GO:0005634);; Biological Process: regulation of transcription, DNA-templated (GO:0006355);; Biological Process: cell adhesion (GO:0007155);; Cellular Component: plasmodesma (GO:0009506);; Biological Process: response to ethylene (GO:0009723);; Biological Process: auxin-activ…	--	--	--	--	AUX/IAA family;; Auxin response factor;; B3 DNA binding domain	Auxin response factor 11 GN=ARF11 OS=Arabidopsis thaliana (Mouse-ear cress) PE=2 SV=3	K	Transcription	PREDICTED: auxin response factor 11-like [Camelina sativa]
F01_transcript/22898	--	--	Molecular Function: ubiquitin-protein transferase activity (GO:0004842);; Cellular Component: nucleus (GO:0005634);; Molecular Function: zinc ion binding (GO:0008270);; Cellular Component: chloroplast (GO:0009507);; Biological Process: protein ubiquitination (GO:0016567);;	--	--	[O]	Posttranslational modification, protein turnover, chaperones	Ring finger domain;; Zinc finger, C3HC4 type (RING finger)	E3 ubiquitin-protein ligase At1g12760 GN=At1g12760 OS=Arabidopsis thaliana (Mouse-ear cress) PE=1 SV=1	O	Posttranslational modification, protein turnover, chaperones	hypothetical protein EUTSA_v10007780mg [Eutrema salsugineum]
F01_transcript/39811	--	--	--	--	--	--	--	--	Protein E6 GN=E6 OS=Gossypium hirsutum (Upland cotton) PE=2 SV=1	S	Function unknown	hypothetical protein EUTSA_v10008366mg [Eutrema salsugineum]
F01_transcript/28491	--	--	Cellular Component: chloroplast (GO:0009507);; Biological Process: chlorophyll catabolic process (GO:0015996);;	--	--	--	--	Protein of unknown function (DUF760)	--	S	Function unknown	hypothetical protein EUTSA_v10022715mg [Eutrema salsugineum]
F01_transcript/29511	--	--	Cellular Component: cytoplasm (GO:0005737);; Molecular Function: UDP-glycosyltransferase activity (GO:0008194);; Molecular Function: transferase activity, transferring hexosyl groups (GO:0016758);; Biological Process: para-aminobenzoic acid metabolic process (GO:0046482);;	--	--	[GC]	--	UDP-glucoronosyl and UDP-glucosyl transferase	UDP-glycosyltransferase 75D1 OS=Arabidopsis thaliana (Mouse-ear cress) PE=2 SV=2	S	Function unknown	UDP-glucose:indole-3-acetate beta-D-glucosyltransferase [Arabidopsis thaliana]
F01_transcript/23418	[J]	Translation, ribosomal structure and biogenesis	Molecular Function: methyltransferase activity (GO:0008168);; Biological Process: rRNA methylation (GO:0031167);;	--	--	--	--	Conserved hypothetical protein 95;; Methyltransferase small domain;; tRNA (Uracil-5-)-methyltransferase	--	J	Translation, ribosomal structure and biogenesis	PREDICTED: uncharacterized protein LOC103875244 [Brassica rapa]
F01_transcript/13581	--	--	Molecular Function: sequence-specific DNA binding transcription factor activity (GO:0003700);; Cellular Component: nucleus (GO:0005634);; Biological Process: regulation of transcription, DNA-templated (GO:0006355);; Biological Process: response to gibberellin (GO:0009739);;	--	--	--	--	GRAS domain family	Scarecrow-like protein 3 GN=SCL3 OS=Arabidopsis thaliana (Mouse-ear cress) PE=2 SV=1	K	Transcription	PREDICTED: scarecrow-like protein 3 isoform X1 [Camelina sativa]
F01_transcript/21918	[RTKL]	--	Molecular Function: protein serine/threonine kinase activity (GO:0004674);; Molecular Function: protein binding (GO:0005515);; Molecular Function: ATP binding (GO:0005524);; Cellular Component: nucleus (GO:0005634);; Biological Process: response to virus (GO:0009615);; Biological Process: protein autophosphorylation (GO:0046777);;	K07359|0|eus:EUTSA_v10002549mg|hypothetical protein; K07359 calcium/calmodulin-dependent protein kinase kinase [EC:2.7.11.17] (A)	--	[T]	Signal transduction mechanisms	Protein kinase domain;; Protein tyrosine kinase;; Kinase-like;; Phosphotransferase enzyme family	Serine/threonine-protein kinase GRIK1 OS=Arabidopsis thaliana (Mouse-ear cress) PE=1 SV=1	T	Signal transduction mechanisms	hypothetical protein EUTSA_v10002549mg [Eutrema salsugineum]
F01_transcript/2676	[RTKL]	--	Cellular Component: nucleus (GO:0005634);; Cellular Component: plasma membrane (GO:0005886);; Molecular Function: kinase activity (GO:0016301);;	--	--	[D]	Cell cycle control, cell division, chromosome partitioning	Protein kinase domain;; Protein tyrosine kinase	Probable serine/threonine-protein kinase At1g09600 GN=At1g09600 OS=Arabidopsis thaliana (Mouse-ear cress) PE=3 SV=1	T	Signal transduction mechanisms	putative serine/threonine protein kinase [Arabidopsis thaliana]
F01_transcript/26139	[F]	Nucleotide transport and metabolism	Molecular Function: dihydroorotate oxidase activity (GO:0004158);; Cellular Component: mitochondrion (GO:0005739);; Biological Process: purine nucleotide biosynthetic process (GO:0006164);; Biological Process: 'de novo' pyrimidine nucleobase biosynthetic process (GO:0006207);; Biological Process: UMP biosynthetic process (GO:0006222);; Molecular Function: zinc ion binding (GO:0008270);; Molecular…	K00254|0|crb:CARUB_v10000920mg|hypothetical protein; K00254 dihydroorotate dehydrogenase [EC:1.3.5.2] (A)	ko00240:Pyrimidine metabolism	[F]	Nucleotide transport and metabolism	Dihydroorotate dehydrogenase	Dihydroorotate dehydrogenase (quinone), mitochondrial (Precursor) GN=PYRD OS=Arabidopsis thaliana (Mouse-ear cress) PE=1 SV=2	F	Nucleotide transport and metabolism	PREDICTED: dihydroorotate dehydrogenase (quinone), mitochondrial [Camelina sativa]
F01_transcript/18438	--	--	Cellular Component: nucleus (GO:0005634);; Cellular Component: Golgi stack (GO:0005795);; Cellular Component: plasma membrane (GO:0005886);; Biological Process: intracellular protein transport (GO:0006886);; Biological Process: intra-Golgi vesicle-mediated transport (GO:0006891);; Molecular Function: protein transporter activity (GO:0008565);;	--	--	[U]	Intracellular trafficking, secretion, and vesicular transport	VHS domain;; GAT domain	--	S	Function unknown	VHS domain-containing protein [Arabidopsis lyrata subsp. lyrata]
F01_transcript/11665	[V]	Defense mechanisms	Molecular Function: ATP binding (GO:0005524);; Cellular Component: plasma membrane (GO:0005886);; Biological Process: ATP catabolic process (GO:0006200);; Cellular Component: chloroplast envelope (GO:0009941);; Biological Process: auxin efflux (GO:0010315);; Molecular Function: auxin efflux transmembrane transporter activity (GO:0010329);; Biological Process: basipetal auxin transport (GO:0010540…	K02021|0|ath:AT5G03910|ATH12; ABC transporter B family member 29; K02021 putative ABC transport system ATP-binding protein (A)	--	[U]	Intracellular trafficking, secretion, and vesicular transport	ABC transporter;; ABC transporter transmembrane region	ABC transporter B family member 29, chloroplastic (Precursor) GN=F8F6.120 OS=Arabidopsis thaliana (Mouse-ear cress) PE=2 SV=1	V	Defense mechanisms	PREDICTED: ABC transporter B family member 29, chloroplastic-like [Camelina sativa]
F01_transcript/36585	[G]	Carbohydrate transport and metabolism	Molecular Function: glyceraldehyde-3-phosphate dehydrogenase (NAD+) (phosphorylating) activity (GO:0004365);; Molecular Function: copper ion binding (GO:0005507);; Cellular Component: cell wall (GO:0005618);; Cellular Component: nucleolus (GO:0005730);; Cellular Component: mitochondrial envelope (GO:0005740);; Cellular Component: vacuolar membrane (GO:0005774);; Cellular Component: Golgi apparatu…	K00134|2.55475e-178|crb:CARUB_v10009662mg|hypothetical protein; K00134 glyceraldehyde 3-phosphate dehydrogenase [EC:1.2.1.12] (A)	ko00010:Glycolysis / Gluconeogenesis;ko00710:Carbon fixation in photosynthetic organisms;ko01200:Carbon metabolism;ko01230:Biosynthesis of amino acids	[G]	Carbohydrate transport and metabolism	Glyceraldehyde 3-phosphate dehydrogenase, NAD binding domain;; Glyceraldehyde 3-phosphate dehydrogenase, C-terminal domain;; Dihydrodipicolinate reductase, N-terminus;; Glyceraldehyde 3-phosphate dehydrogenase, C-terminal domain	Glyceraldehyde-3-phosphate dehydrogenase GAPC2, cytosolic GN=T6J4.17 OS=Arabidopsis thaliana (Mouse-ear cress) PE=1 SV=1	G	Carbohydrate transport and metabolism	glyceraldehyde 3-phosphate dehydrogenase GAPC2 [Arabidopsis thaliana]
F01_transcript/37625	[I]	Lipid transport and metabolism	Molecular Function: ATP binding (GO:0005524);; Biological Process: heme biosynthetic process (GO:0006783);; Cellular Component: chloroplast (GO:0009507);; Biological Process: response to blue light (GO:0009637);; Biological Process: response to high light intensity (GO:0009644);; Biological Process: response to sucrose (GO:0009744);; Biological Process: response to red light (GO:0010114);; Biolog…	K00919|0|crb:CARUB_v10023327mg|hypothetical protein; K00919 4-diphosphocytidyl-2-C-methyl-D-erythritol kinase [EC:2.7.1.148] (A)	ko00900:Terpenoid backbone biosynthesis	--	--	GHMP kinases N terminal domain	4-diphosphocytidyl-2-C-methyl-D-erythritol kinase, chloroplastic (Precursor) GN=F12C20.3 OS=Arabidopsis thaliana (Mouse-ear cress) PE=2 SV=1	I	Lipid transport and metabolism	hypothetical protein CARUB_v10023327mg, partial [Capsella rubella]
F01_transcript/44241	[T]	Signal transduction mechanisms	Molecular Function: phosphorelay response regulator activity (GO:0000156);; Biological Process: phosphorelay signal transduction system (GO:0000160);; Molecular Function: protein serine/threonine kinase activity (GO:0004674);; Molecular Function: protein binding (GO:0005515);; Cellular Component: nucleus (GO:0005634);; Cellular Component: cytoplasm (GO:0005737);; Biological Process: regulation of…	K14492|1.22231e-56|ath:AT1G10470|ARR4; two-component response regulator ARR4; K14492 two-component response regulator ARR-A family (A)	ko04075:Plant hormone signal transduction	[K]	Transcription	--	Two-component response regulator ARR4 GN=T10O24.8 OS=Arabidopsis thaliana (Mouse-ear cress) PE=1 SV=1	K	Transcription	PREDICTED: two-component response regulator ARR4-like isoform X2 [Camelina sativa]
F01_transcript/39182	[P]	Inorganic ion transport and metabolism	Cellular Component: mitochondrion (GO:0005739);; Biological Process: sulfur compound metabolic process (GO:0006790);; Molecular Function: 3'(2'),5'-bisphosphate nucleotidase activity (GO:0008441);; Molecular Function: inositol monophosphate 1-phosphatase activity (GO:0008934);; Biological Process: systemic acquired resistance (GO:0009627);; Biological Process: response to cytokinin (GO:0009735);;…	K15422|0|crb:CARUB_v10026673mg|hypothetical protein; K15422 3'(2'), 5'-bisphosphate nucleotidase / inositol polyphosphate 1-phosphatase [EC:3.1.3.7 3.1.3.57] (A)	ko00562:Inositol phosphate metabolism;ko00920:Sulfur metabolism;ko04070:Phosphatidylinositol signaling system	[FP]	--	Inositol monophosphatase family	Probable SAL3 phosphatase GN=SAL3 OS=Arabidopsis thaliana (Mouse-ear cress) PE=2 SV=1	P	Inorganic ion transport and metabolism	hypothetical protein CARUB_v10026673mg [Capsella rubella]
F01_transcript/17428	--	--	Biological Process: plant-type hypersensitive response (GO:0009626);; Biological Process: defense response to bacterium (GO:0042742);;	--	--	--	--	--	--	S	Function unknown	hypothetical protein CARUB_v10004656mg [Capsella rubella]
F01_transcript/41168	--	--	Biological Process: polysaccharide biosynthetic process (GO:0000271);; Molecular Function: sequence-specific DNA binding transcription factor activity (GO:0003700);; Cellular Component: nucleus (GO:0005634);; Biological Process: pattern specification process (GO:0007389);; Biological Process: regulation of cell size (GO:0008361);; Biological Process: response to desiccation (GO:0009269);; Biologi…	K14484|1.85875e-142|aly:ARALYDRAFT_319024|hypothetical protein; K14484 auxin-responsive protein IAA (A)	ko04075:Plant hormone signal transduction	--	--	AUX/IAA family	Auxin-responsive protein IAA7 GN=MXC7.8 OS=Arabidopsis thaliana (Mouse-ear cress) PE=1 SV=1	K	Transcription	hypothetical protein ARALYDRAFT_319024 [Arabidopsis lyrata subsp. lyrata]
F01_transcript/6879	[R]	General function prediction only	Biological Process: mitotic cell cycle (GO:0000278);; Biological Process: mRNA splicing, via spliceosome (GO:0000398);; Molecular Function: protein binding (GO:0005515);; Cellular Component: nucleus (GO:0005634);; Biological Process: mRNA export from nucleus (GO:0006406);; Biological Process: protein dephosphorylation (GO:0006470);; Biological Process: sister chromatid cohesion (GO:0007062);; Bio…	K15542|0|crb:CARUB_v10000389mg|hypothetical protein; K15542 polyadenylation factor subunit 2 (A)	ko03015:mRNA surveillance pathway	[A]	RNA processing and modification	WD domain, G-beta repeat	Flowering time control protein FY GN=FY OS=Arabidopsis thaliana (Mouse-ear cress) PE=1 SV=1	S	Function unknown	PREDICTED: flowering time control protein FY isoform X3 [Camelina sativa]
F01_transcript/48484	[J]	Translation, ribosomal structure and biogenesis	Biological Process: RNA methylation (GO:0001510);; Cellular Component: cytosol (GO:0005829);; Biological Process: rRNA processing (GO:0006364);; Cellular Component: chloroplast thylakoid membrane (GO:0009535);; Biological Process: regulation of flower development (GO:0009909);; Molecular Function: pseudouridine synthase activity (GO:0009982);; Molecular Function: snoRNA binding (GO:0030515);; Bio…	K11128|3.90295e-57|eus:EUTSA_v10014755mg|hypothetical protein; K11128 H/ACA ribonucleoprotein complex subunit 1 (A)	ko03008:Ribosome biogenesis in eukaryotes	[J]	Translation, ribosomal structure and biogenesis	Gar1/Naf1 RNA binding region	Putative H/ACA ribonucleoprotein complex subunit 1-like protein 1 GN=At3g03920 OS=Arabidopsis thaliana (Mouse-ear cress) PE=2 SV=1	J	Translation, ribosomal structure and biogenesis	hypothetical protein EUTSA_v10014755mg [Eutrema salsugineum]
F01_transcript/13194	--	--	Cellular Component: plasma membrane (GO:0005886);; Cellular Component: chloroplast (GO:0009507);;	--	--	--	--	Protein of unknown function (DUF740)	UPF0503 protein At3g09070, chloroplastic (Precursor) GN=At3g09070 OS=Arabidopsis thaliana (Mouse-ear cress) PE=1 SV=1	S	Function unknown	hypothetical protein CARUB_v10022830mg [Capsella rubella]
F01_transcript/48513	[O]	Posttranslational modification, protein turnover, chaperones	Biological Process: protein peptidyl-prolyl isomerization (GO:0000413);; Molecular Function: peptidyl-prolyl cis-trans isomerase activity (GO:0003755);; Molecular Function: FK506 binding (GO:0005528);; Biological Process: protein folding (GO:0006457);; Cellular Component: chloroplast thylakoid lumen (GO:0009543);; Cellular Component: membrane (GO:0016020);;	--	--	[O]	Posttranslational modification, protein turnover, chaperones	FKBP-type peptidyl-prolyl cis-trans isomerase	Peptidyl-prolyl cis-trans isomerase FKBP17-1, chloroplastic (Precursor) GN=At4g19830 OS=Arabidopsis thaliana (Mouse-ear cress) PE=2 SV=1	O	Posttranslational modification, protein turnover, chaperones	hypothetical protein EUTSA_v10026156mg [Eutrema salsugineum]
F01_transcript/32804	[T]	Signal transduction mechanisms	Biological Process: response to molecule of bacterial origin (GO:0002237);; Molecular Function: protein serine/threonine phosphatase activity (GO:0004722);; Cellular Component: nucleus (GO:0005634);; Cellular Component: plasma membrane (GO:0005886);; Biological Process: protein dephosphorylation (GO:0006470);; Biological Process: membrane fusion (GO:0006944);; Cellular Component: plasmodesma (GO:…	K17506|2.50147e-178|eus:EUTSA_v10008416mg|hypothetical protein; K17506 protein phosphatase 1L [EC:3.1.3.16] (A)	--	[T]	Signal transduction mechanisms	Protein phosphatase 2C;; Stage II sporulation protein E (SpoIIE);; Protein phosphatase 2C	Probable protein phosphatase 2C 9 GN=At1g22280 OS=Arabidopsis thaliana (Mouse-ear cress) PE=1 SV=1	T	Signal transduction mechanisms	hypothetical protein EUTSA_v10008416mg [Eutrema salsugineum]
F01_transcript/4830	[U]	Intracellular trafficking, secretion, and vesicular transport	Molecular Function: transporter activity (GO:0005215);; Biological Process: intracellular protein transport (GO:0006886);; Biological Process: ER to Golgi vesicle-mediated transport (GO:0006888);; Molecular Function: zinc ion binding (GO:0008270);; Cellular Component: COPII vesicle coat (GO:0030127);;	--	--	[U]	Intracellular trafficking, secretion, and vesicular transport	Sec23/Sec24 trunk domain;; Sec23/Sec24 helical domain;; Sec23/Sec24 zinc finger;; Sec23/Sec24 beta-sandwich domain	Protein transport protein Sec24-like At3g07100 GN=At3g07100 OS=Arabidopsis thaliana (Mouse-ear cress) PE=2 SV=2	U	Intracellular trafficking, secretion, and vesicular transport	PREDICTED: protein transport protein sec24-like [Camelina sativa]
F01_transcript/34549	--	--	--	--	--	--	--	Agenet domain	--	S	Function unknown	PREDICTED: uncharacterized protein LOC104771395 [Camelina sativa]
F01_transcript/22660	[E]	Amino acid transport and metabolism	Molecular Function: aminopeptidase activity (GO:0004177);; Biological Process: proteolysis (GO:0006508);; Cellular Component: chloroplast stroma (GO:0009570);; Biological Process: cellular process (GO:0009987);;	K01262|0|ath:AT3G05350|Metallopeptidase M24 family protein; K01262 Xaa-Pro aminopeptidase [EC:3.4.11.9] (A)	--	[E]	Amino acid transport and metabolism	Metallopeptidase family M24	--	E	Amino acid transport and metabolism	Metallopeptidase M24 family protein [Arabidopsis thaliana]
F01_transcript/47909	--	--	Biological Process: regulation of meristem growth (GO:0010075);;	--	--	--	--	--	--	U	Intracellular trafficking, secretion, and vesicular transport	PREDICTED: glycine-rich cell wall structural protein-like [Camelina sativa]
F01_transcript/66	--	--	Molecular Function: calcium ion binding (GO:0005509);; Cellular Component: cytosol (GO:0005829);; Cellular Component: plasma membrane (GO:0005886);; Biological Process: actin filament-based movement (GO:0030048);; Biological Process: Golgi localization (GO:0051645);; Biological Process: mitochondrion localization (GO:0051646);; Biological Process: peroxisome localization (GO:0060151);;	--	--	[TU]	--	Cytoskeletal-regulatory complex EF hand;; EF-hand domain pair;; EF hand;; EF-hand domain pair;; EF hand;; EF-hand domain	--	S	Function unknown	calcium-binding EF hand family protein [Arabidopsis lyrata subsp. lyrata]
F01_transcript/49313	[J]	Translation, ribosomal structure and biogenesis	Biological Process: RNA methylation (GO:0001510);; Molecular Function: structural constituent of ribosome (GO:0003735);; Cellular Component: nucleolus (GO:0005730);; Cellular Component: vacuolar membrane (GO:0005774);; Cellular Component: endoplasmic reticulum (GO:0005783);; Cellular Component: Golgi apparatus (GO:0005794);; Biological Process: translation (GO:0006412);; Cellular Component: plasm…	K02875|4.31652e-87|brp:103834818|60S ribosomal protein L14-2; K02875 large subunit ribosomal protein L14e (A)	ko03010:Ribosome	[J]	Translation, ribosomal structure and biogenesis	Ribosomal protein L14	60S ribosomal protein L14-2 GN=RPL14B OS=Arabidopsis thaliana (Mouse-ear cress) PE=2 SV=1	J	Translation, ribosomal structure and biogenesis	BnaA03g48430D [Brassica napus]
F01_transcript/36999	[I]	Lipid transport and metabolism	Molecular Function: hydrolase activity (GO:0016787);;	--	--	[I]	Lipid transport and metabolism	Alpha/beta hydrolase family;; Putative lysophospholipase;; Alpha/beta hydrolase family;; alpha/beta hydrolase fold;; Phospholipase/Carboxylesterase	Caffeoylshikimate esterase GN=CSE OS=Arabidopsis thaliana (Mouse-ear cress) PE=1 SV=1	I	Lipid transport and metabolism	PREDICTED: caffeoylshikimate esterase-like [Camelina sativa]
F01_transcript/49124	--	--	Molecular Function: structural constituent of ribosome (GO:0003735);; Cellular Component: ribosome (GO:0005840);; Biological Process: translation (GO:0006412);; Cellular Component: chloroplast (GO:0009507);; Biological Process: ribosome biogenesis (GO:0042254);;	K02914|5.29112e-50|ath:AT1G29070|50S ribosomal protein L34; K02914 large subunit ribosomal protein L34 (A)	ko03010:Ribosome	--	--	Ribosomal protein L34	50S ribosomal protein L34, chloroplastic (Precursor) GN=RPL34 OS=Arabidopsis thaliana (Mouse-ear cress) PE=2 SV=1	J	Translation, ribosomal structure and biogenesis	PREDICTED: 50S ribosomal protein L34, chloroplastic [Camelina sativa]
F01_transcript/213	[H]	Coenzyme transport and metabolism	Biological Process: maltose metabolic process (GO:0000023);; Biological Process: pentose-phosphate shunt (GO:0006098);; Biological Process: thiamine biosynthetic process (GO:0009228);; Cellular Component: chloroplast stroma (GO:0009570);; Biological Process: response to vitamin B1 (GO:0010266);; Biological Process: detection of bacterium (GO:0016045);; Biological Process: starch biosynthetic proc…	K03147|0|aly:ARALYDRAFT_481876|thiamine biosynthesis family protein; K03147 phosphomethylpyrimidine synthase [EC:4.1.99.17] (A)	ko00730:Thiamine metabolism	--	--	ThiC family;; ThiC-associated domain;; Josephin	Phosphomethylpyrimidine synthase, chloroplastic (Precursor) GN=T27A16.27 OS=Arabidopsis thaliana (Mouse-ear cress) PE=1 SV=1	H	Coenzyme transport and metabolism	thiamine biosynthesis family protein [Arabidopsis lyrata subsp. lyrata]
F01_transcript/46008	--	--	Biological Process: systemic acquired resistance (GO:0009627);; Cellular Component: chloroplast inner membrane (GO:0009706);; Biological Process: response to endoplasmic reticulum stress (GO:0034976);;	--	--	[S]	Function unknown	Transmembrane proteins 14C	--	S	Function unknown	transmembrane protein 14C [Arabidopsis thaliana]
F01_transcript/11572	[H]	Coenzyme transport and metabolism	Molecular Function: nucleotide binding (GO:0000166);; Molecular Function: adenosylhomocysteinase activity (GO:0004013);; Molecular Function: copper ion binding (GO:0005507);; Cellular Component: vacuolar membrane (GO:0005774);; Cellular Component: Golgi apparatus (GO:0005794);; Cellular Component: cytosol (GO:0005829);; Cellular Component: plasma membrane (GO:0005886);; Biological Process: glucon…	K01251|8.87513e-165|ath:AT4G13940|MEE58; adenosylhomocysteinase 1; K01251 adenosylhomocysteinase [EC:3.3.1.1] (A)	ko00270:Cysteine and methionine metabolism	[H]	Coenzyme transport and metabolism	S-adenosyl-L-homocysteine hydrolase, NAD binding domain;; S-adenosyl-L-homocysteine hydrolase;; D-isomer specific 2-hydroxyacid dehydrogenase, NAD binding domain;; Acetohydroxy acid isomeroreductase, catalytic domain;; S-adenosyl-L-homocysteine hydrolase	Adenosylhomocysteinase 1 GN=dl3010w OS=Arabidopsis thaliana (Mouse-ear cress) PE=1 SV=1	H	Coenzyme transport and metabolism	AT4G13940 [Arabidopsis thaliana]
F01_transcript/947	[J]	Translation, ribosomal structure and biogenesis	Molecular Function: nucleotide binding (GO:0000166);; Cellular Component: plastid small ribosomal subunit (GO:0000312);; Molecular Function: structural constituent of ribosome (GO:0003735);; Molecular Function: protein binding (GO:0005515);; Cellular Component: mitochondrial small ribosomal subunit (GO:0005763);; Cellular Component: plasma membrane (GO:0005886);; Biological Process: generation of…	K02982|3.19861e-132|ath:ArthCp061|rps3; 30S ribosomal protein S3; K02982 small subunit ribosomal protein S3 (A)	ko03010:Ribosome	--	--	Ribosomal protein S3, C-terminal domain;; Ribosomal protein L22p/L17e;; Ribosomal Proteins L2, C-terminal domain;; Ribosomal Proteins L2, C-terminal domain;; Ribosomal protein S19	30S ribosomal protein S3, chloroplastic GN=rps3 OS=Olimarabidopsis pumila (Dwarf rocket) PE=3 SV=1	J	Translation, ribosomal structure and biogenesis	hypothetical protein M569_00220, partial [Genlisea aurea]
F01_transcript/9678	--	--	Cellular Component: nucleus (GO:0005634);; Biological Process: calcium ion transport (GO:0006816);; Biological Process: cellular zinc ion homeostasis (GO:0006882);; Biological Process: response to nematode (GO:0009624);;	--	--	[S]	Function unknown	Trafficking protein Mon1	--	U	Intracellular trafficking, secretion, and vesicular transport	PREDICTED: protein SAND-like [Camelina sativa]
F01_transcript/38072	[G]	Carbohydrate transport and metabolism	Molecular Function: glyceraldehyde-3-phosphate dehydrogenase (NAD+) (phosphorylating) activity (GO:0004365);; Molecular Function: copper ion binding (GO:0005507);; Cellular Component: cell wall (GO:0005618);; Cellular Component: nucleolus (GO:0005730);; Cellular Component: mitochondrial envelope (GO:0005740);; Cellular Component: vacuolar membrane (GO:0005774);; Cellular Component: Golgi apparatu…	K00134|0|brp:103836104|glyceraldehyde-3-phosphate dehydrogenase, cytosolic; K00134 glyceraldehyde 3-phosphate dehydrogenase [EC:1.2.1.12] (A)	ko00010:Glycolysis / Gluconeogenesis;ko00710:Carbon fixation in photosynthetic organisms;ko01200:Carbon metabolism;ko01230:Biosynthesis of amino acids	[G]	Carbohydrate transport and metabolism	Glyceraldehyde 3-phosphate dehydrogenase, C-terminal domain;; Glyceraldehyde 3-phosphate dehydrogenase, NAD binding domain;; Dihydrodipicolinate reductase, N-terminus	Glyceraldehyde-3-phosphate dehydrogenase GAPC2, cytosolic GN=T6J4.17 OS=Arabidopsis thaliana (Mouse-ear cress) PE=1 SV=1	G	Carbohydrate transport and metabolism	BnaA08g24270D [Brassica napus]
F01_transcript/4963	[O]	Posttranslational modification, protein turnover, chaperones	Biological Process: mitotic G2 phase (GO:0000085);; Biological Process: mRNA splicing, via spliceosome (GO:0000398);; Molecular Function: ATP binding (GO:0005524);; Cellular Component: plasma membrane (GO:0005886);; Biological Process: ATP catabolic process (GO:0006200);; Biological Process: photomorphogenesis (GO:0009640);; Biological Process: embryo development ending in seed dormancy (GO:00097…	K14571|0|aly:ARALYDRAFT_889048|hypothetical protein; K14571 ribosome biogenesis ATPase (A)	ko03008:Ribosome biogenesis in eukaryotes	[O]	Posttranslational modification, protein turnover, chaperones	ATPase family associated with various cellular activities (AAA);; Holliday junction DNA helicase ruvB N-terminus;; AAA domain;; AAA domain;; AAA ATPase domain;; AAA domain (Cdc48 subfamily);; TIP49 C-terminus;; RNA helicase;; AAA domain (dynein-related subfamily);; AAA domain;; AAA domain;; IstB-like ATP binding protein;; AAA domain;; Zeta toxin;; AAA domain;; Part of AAA domain;; Cytidylate kina…	Cell division control protein 48 homolog C GN=F4P13.15 OS=Arabidopsis thaliana (Mouse-ear cress) PE=2 SV=2	O	Posttranslational modification, protein turnover, chaperones	PREDICTED: cell division control protein 48 homolog C-like [Camelina sativa]
F01_transcript/6158	[I]	Lipid transport and metabolism	Molecular Function: phosphatidylserine decarboxylase activity (GO:0004609);; Molecular Function: calcium ion binding (GO:0005509);; Cellular Component: endoplasmic reticulum (GO:0005783);; Biological Process: phospholipid biosynthetic process (GO:0008654);;	K01613|0|eus:EUTSA_v10024661mg|hypothetical protein; K01613 phosphatidylserine decarboxylase [EC:4.1.1.65] (A)	ko00564:Glycerophospholipid metabolism	[I]	Lipid transport and metabolism	Phosphatidylserine decarboxylase;; EF hand;; EF hand;; EF-hand domain pair;; EF-hand domain;; EF-hand domain pair	Phosphatidylserine decarboxylase 3 alpha chain GN=PSD3 OS=Arabidopsis thaliana (Mouse-ear cress) PE=1 SV=1	I	Lipid transport and metabolism	hypothetical protein EUTSA_v10024661mg [Eutrema salsugineum]
F01_transcript/25592	--	--	Biological Process: polysaccharide biosynthetic process (GO:0000271);; Cellular Component: nucleus (GO:0005634);; Cellular Component: plasma membrane (GO:0005886);; Biological Process: water transport (GO:0006833);; Biological Process: Golgi to vacuole transport (GO:0006896);; Biological Process: pattern specification process (GO:0007389);; Biological Process: regulation of cell size (GO:0008361)…	--	--	--	--	EamA-like transporter family	Protein WALLS ARE THIN 1 GN=WAT1 OS=Arabidopsis thaliana (Mouse-ear cress) PE=1 SV=1	S	Function unknown	PREDICTED: protein WALLS ARE THIN 1 [Camelina sativa]
F01_transcript/40129	--	--	Molecular Function: DNA binding (GO:0003677);; Molecular Function: chromatin binding (GO:0003682);; Molecular Function: sequence-specific DNA binding transcription factor activity (GO:0003700);; Cellular Component: nucleus (GO:0005634);; Biological Process: regulation of transcription, DNA-templated (GO:0006355);;	--	--	--	--	MYB-CC type transfactor, LHEQLE motif;; Myb-like DNA-binding domain	Protein PHR1-LIKE 1 GN=PHL1 OS=Arabidopsis thaliana (Mouse-ear cress) PE=1 SV=1	K	Transcription	protein PHR1-LIKE 1 [Arabidopsis thaliana]
F01_transcript/27688	--	--	Cellular Component: nucleus (GO:0005634);; Biological Process: DNA repair (GO:0006281);; Biological Process: DNA recombination (GO:0006310);; Biological Process: ubiquitin-dependent protein catabolic process (GO:0006511);;	K11864|0|brp:103830424|uncharacterized LOC103830424; K11864 BRCA1/BRCA2-containing complex subunit 3 (A)	--	[O]	Posttranslational modification, protein turnover, chaperones	JAB1/Mov34/MPN/PAD-1 ubiquitin protease;; JAB1/Mov34/MPN/PAD-1 ubiquitin protease	--	S	Function unknown	BRCA1/BRCA2-containing complex subunit 36-like A [Arabidopsis thaliana]
F01_transcript/21753	[RTKL]	--	Molecular Function: protein serine/threonine kinase activity (GO:0004674);; Molecular Function: ATP binding (GO:0005524);; Cellular Component: plasma membrane (GO:0005886);; Biological Process: protein phosphorylation (GO:0006468);; Biological Process: response to pH (GO:0009268);; Biological Process: response to wounding (GO:0009611);; Biological Process: response to fungus (GO:0009620);; Biolog…	--	--	[T]	Signal transduction mechanisms	Protein kinase domain;; Protein tyrosine kinase;; NAF domain;; Kinase-like;; Lipopolysaccharide kinase (Kdo/WaaP) family	CBL-interacting serine/threonine-protein kinase 11 GN=At2g30360 OS=Arabidopsis thaliana (Mouse-ear cress) PE=1 SV=1	T	Signal transduction mechanisms	CBL-interacting serine/threonine-protein kinase 11 [Arabidopsis thaliana]
F01_transcript/47558	--	--	Cellular Component: nucleus (GO:0005634);;	--	--	--	--	Protein of unknown function (DUF581)	--	S	Function unknown	hypothetical protein ARALYDRAFT_329762 [Arabidopsis lyrata subsp. lyrata]
F01_transcript/27951	--	--	Biological Process: MAPK cascade (GO:0000165);; Molecular Function: ion channel activity (GO:0005216);; Molecular Function: calmodulin binding (GO:0005516);; Cellular Component: plasma membrane (GO:0005886);; Biological Process: protein targeting to membrane (GO:0006612);; Biological Process: ion transport (GO:0006811);; Biological Process: detection of biotic stimulus (GO:0009595);; Biological P…	K05391|0|aly:ARALYDRAFT_898117|CNBT1; cyclic nucleotide-binding transporter 1; K05391 cyclic nucleotide gated channel, other eukaryote (A)	ko04626:Plant-pathogen interaction	[PT]	--	Ion transport protein	Probable cyclic nucleotide-gated ion channel 20, chloroplastic (Precursor) GN=MKP6.28 OS=Arabidopsis thaliana (Mouse-ear cress) PE=2 SV=1	U	Intracellular trafficking, secretion, and vesicular transport	cyclic nucleotide-binding transporter 1 [Arabidopsis lyrata subsp. lyrata]
F01_transcript/27685	--	--	Molecular Function: GDP-fucose transmembrane transporter activity (GO:0005457);; Molecular Function: UDP-galactose transmembrane transporter activity (GO:0005459);; Molecular Function: UDP-glucose transmembrane transporter activity (GO:0005460);; Cellular Component: Golgi apparatus (GO:0005794);; Cellular Component: plasma membrane (GO:0005886);; Biological Process: purine nucleobase transport (G…	--	--	[GE]	--	Triose-phosphate Transporter family;; EamA-like transporter family;; UAA transporter family	UDP-galactose transporter 2 GN=UDP-GALT2 OS=Arabidopsis thaliana (Mouse-ear cress) PE=2 SV=1	S	Function unknown	hypothetical protein ARALYDRAFT_476826 [Arabidopsis lyrata subsp. lyrata]
F01_transcript/34274	[DKT]	--	Cellular Component: Golgi apparatus (GO:0005794);; Cellular Component: membrane (GO:0016020);;	--	--	[DKT]	--	LEM3 (ligand-effect modulator 3) family / CDC50 family;; LEM3 (ligand-effect modulator 3) family / CDC50 family	Putative ALA-interacting subunit 2 GN=ALIS2 OS=Arabidopsis thaliana (Mouse-ear cress) PE=2 SV=1	DKT	--	hypothetical protein AALP_AA6G119400 [Arabis alpina]
F01_transcript/12174	--	--	Cellular Component: nucleus (GO:0005634);; Cellular Component: endosome (GO:0005768);; Cellular Component: Golgi apparatus (GO:0005794);; Cellular Component: trans-Golgi network (GO:0005802);; Biological Process: plant-type cell wall modification (GO:0009827);; Biological Process: plant-type secondary cell wall biogenesis (GO:0009834);; Biological Process: cellulose biosynthetic process (GO:00302…	--	--	--	--	GDSL/SGNH-like Acyl-Esterase family found in Pmr5 and Cas1p;; PMR5 N terminal Domain	Protein trichome birefringence GN=TBR OS=Arabidopsis thaliana (Mouse-ear cress) PE=1 SV=1	S	Function unknown	hypothetical protein CARUB_v10000490mg [Capsella rubella]
F01_transcript/17673	--	--	Molecular Function: sequence-specific DNA binding transcription factor activity (GO:0003700);; Cellular Component: nucleus (GO:0005634);; Biological Process: regulation of transcription, DNA-templated (GO:0006355);; Biological Process: response to heat (GO:0009408);; Biological Process: seed dormancy process (GO:0010162);; Molecular Function: sequence-specific DNA binding (GO:0043565);;	K09419|0|crb:CARUB_v10013628mg|hypothetical protein; K09419 heat shock transcription factor, other eukaryote (A)	--	[K]	Transcription	HSF-type DNA-binding	Heat stress transcription factor A-1e GN=F13E7.6 OS=Arabidopsis thaliana (Mouse-ear cress) PE=2 SV=2	K	Transcription	hypothetical protein CARUB_v10013628mg [Capsella rubella]
F01_transcript/12222	--	--	Molecular Function: DNA binding (GO:0003677);; Cellular Component: nucleus (GO:0005634);;	K17046|7.16628e-129|aly:ARALYDRAFT_332577|hypothetical protein; K17046 protein DEK (A)	--	[B]	Chromatin structure and dynamics	DEK C terminal domain	--	S	Function unknown	PREDICTED: glutamic acid-rich protein-like isoform X1 [Camelina sativa]
F01_transcript/23524	--	--	Molecular Function: protein binding (GO:0005515);; Cellular Component: endosome (GO:0005768);; Cellular Component: Golgi apparatus (GO:0005794);; Cellular Component: trans-Golgi network (GO:0005802);; Biological Process: multidimensional cell growth (GO:0009825);; Biological Process: cell tip growth (GO:0009932);; Biological Process: xyloglucan biosynthetic process (GO:0009969);; Biological Proce…	K08238|0|ath:AT4G02500|XT2; UDP-xylosyltransferase 2; K08238 xyloglucan 6-xylosyltransferase [EC:2.4.2.39] (A)	--	[GM]	--	galactosyl transferase GMA12/MNN10 family	Xyloglucan 6-xylosyltransferase 2 OS=Arabidopsis thaliana (Mouse-ear cress) PE=1 SV=1	S	Function unknown	hypothetical protein AALP_AA6G033100 [Arabis alpina]
F01_transcript/11297	--	--	Molecular Function: nucleic acid binding (GO:0003676);; Molecular Function: zinc ion binding (GO:0008270);; Biological Process: DNA integration (GO:0015074);;	--	--	[R]	General function prediction only	Reverse transcriptase (RNA-dependent DNA polymerase)	Endonuclease OS=Nicotiana tabacum (Common tobacco) PE=2 SV=1	S	Function unknown	hypothetical protein VITISV_035210 [Vitis vinifera]
F01_transcript/37166	--	--	Molecular Function: structural molecule activity (GO:0005198);; Cellular Component: chloroplast thylakoid membrane (GO:0009535);; Cellular Component: plastoglobule (GO:0010287);;	--	--	--	--	PAP_fibrillin	Probable plastid-lipid-associated protein 3, chloroplastic (Precursor) GN=T32F12.13 OS=Arabidopsis thaliana (Mouse-ear cress) PE=2 SV=1	S	Function unknown	hypothetical protein CARUB_v10023422mg [Capsella rubella]
F01_transcript/31897	[O]	Posttranslational modification, protein turnover, chaperones	Molecular Function: ATP binding (GO:0005524);; Biological Process: response to stress (GO:0006950);;	K03283|2.04592e-128|aly:ARALYDRAFT_897465|hypothetical protein; K03283 heat shock 70kDa protein 1/8 (A)	ko03040:Spliceosome;ko04141:Protein processing in endoplasmic reticulum;ko04144:Endocytosis	[O]	Posttranslational modification, protein turnover, chaperones	Hsp70 protein;; Hsp70 protein;; Hsp70 protein	Probable mediator of RNA polymerase II transcription subunit 37c GN=At3g12580 OS=Arabidopsis thaliana (Mouse-ear cress) PE=1 SV=1	O	Posttranslational modification, protein turnover, chaperones	hypothetical protein EUTSA_v10020257mg [Eutrema salsugineum]
F01_transcript/32399	[RTKL]	--	Molecular Function: protein tyrosine kinase activity (GO:0004713);; Molecular Function: ATP binding (GO:0005524);; Cellular Component: plasma membrane (GO:0005886);; Biological Process: protein phosphorylation (GO:0006468);; Cellular Component: plasmodesma (GO:0009506);;	--	--	[T]	Signal transduction mechanisms	Protein tyrosine kinase;; Protein kinase domain	PTI1-like tyrosine-protein kinase At3g15890 GN=At3g15890 OS=Arabidopsis thaliana (Mouse-ear cress) PE=2 SV=1	T	Signal transduction mechanisms	hypothetical protein ARALYDRAFT_479045 [Arabidopsis lyrata subsp. lyrata]
F01_transcript/45448	[H]	Coenzyme transport and metabolism	Biological Process: response to reactive oxygen species (GO:0000302);; Molecular Function: protein binding (GO:0005515);; Biological Process: protoporphyrinogen IX biosynthetic process (GO:0006782);; Molecular Function: glutamyl-tRNA reductase activity (GO:0008883);; Biological Process: response to light stimulus (GO:0009416);; Cellular Component: chloroplast (GO:0009507);; Biological Process: re…	K02492|9.95095e-110|brp:103838624|glutamyl-tRNA reductase 1, chloroplastic; K02492 glutamyl-tRNA reductase [EC:1.2.1.70] (A)	ko00860:Porphyrin and chlorophyll metabolism	--	--	Glutamyl-tRNAGlu reductase, dimerisation domain;; Shikimate / quinate 5-dehydrogenase	Glutamyl-tRNA reductase 1, chloroplastic (Precursor) GN=F19C14.9 OS=Arabidopsis thaliana (Mouse-ear cress) PE=1 SV=2	H	Coenzyme transport and metabolism	hypothetical protein AALP_AA2G058300 [Arabis alpina]
F01_transcript/27549	--	--	Cellular Component: extracellular region (GO:0005576);; Molecular Function: hydrolase activity, acting on ester bonds (GO:0016788);;	K14648|0|eus:EUTSA_v10025290mg|hypothetical protein; K14648 poly(U)-specific endoribonuclease [EC:3.1.-.-] (A)	--	[R]	General function prediction only	Endoribonuclease XendoU	--	S	Function unknown	PREDICTED: poly(U)-specific endoribonuclease-B-like [Camelina sativa]
F01_transcript/29476	--	--	Molecular Function: serine-type carboxypeptidase activity (GO:0004185);; Cellular Component: extracellular region (GO:0005576);; Biological Process: proteolysis (GO:0006508);;	K16297|0|ath:AT2G35770|scpl28; serine carboxypeptidase-like 28; K16297 serine carboxypeptidase-like clade II [EC:3.4.16.-] (A)	--	[OE]	--	Serine carboxypeptidase	Serine carboxypeptidase-like 28 (Precursor) GN=SCPL28 OS=Arabidopsis thaliana (Mouse-ear cress) PE=2 SV=2	E	Amino acid transport and metabolism	serine carboxypeptidase-like 28 [Arabidopsis thaliana]
F01_transcript/576	--	--	Cellular Component: cytosol (GO:0005829);; Cellular Component: plasma membrane (GO:0005886);; Biological Process: glucose catabolic process (GO:0006007);; Biological Process: protein N-linked glycosylation (GO:0006487);; Biological Process: intracellular protein transport (GO:0006886);; Cellular Component: plasmodesma (GO:0009506);; Biological Process: vesicle-mediated transport (GO:0016192);; Ce…	K12400|0|eus:EUTSA_v10006719mg|hypothetical protein; K12400 AP-4 complex subunit epsilon-1 (A)	--	[U]	Intracellular trafficking, secretion, and vesicular transport	Adaptin N terminal region;; HEAT repeats;; HEAT repeat;; non-SMC mitotic condensation complex subunit 1;; HEAT-like repeat	AP-4 complex subunit epsilon GN=At1g31730 OS=Arabidopsis thaliana (Mouse-ear cress) PE=1 SV=1	U	Intracellular trafficking, secretion, and vesicular transport	PREDICTED: AP-4 complex subunit epsilon [Camelina sativa]
F01_transcript/105	--	--	Molecular Function: DNA binding (GO:0003677);; Molecular Function: ATP binding (GO:0005524);; Cellular Component: cytoplasm (GO:0005737);;	K17592|0|aly:ARALYDRAFT_906130|ATP binding protein; K17592 sacsin (A)	--	--	--	--	--	S	Function unknown	PREDICTED: uncharacterized protein LOC104715434 [Camelina sativa]
F01_transcript/5373	[H]	Coenzyme transport and metabolism	Biological Process: maltose metabolic process (GO:0000023);; Biological Process: pentose-phosphate shunt (GO:0006098);; Biological Process: thiamine biosynthetic process (GO:0009228);; Cellular Component: chloroplast stroma (GO:0009570);; Biological Process: response to vitamin B1 (GO:0010266);; Biological Process: detection of bacterium (GO:0016045);; Biological Process: starch biosynthetic proc…	K03147|0|aly:ARALYDRAFT_481876|thiamine biosynthesis family protein; K03147 phosphomethylpyrimidine synthase [EC:4.1.99.17] (A)	ko00730:Thiamine metabolism	--	--	ThiC family;; ThiC-associated domain	Phosphomethylpyrimidine synthase, chloroplastic (Precursor) GN=T27A16.27 OS=Arabidopsis thaliana (Mouse-ear cress) PE=1 SV=1	H	Coenzyme transport and metabolism	thiamine biosynthesis family protein [Arabidopsis lyrata subsp. lyrata]
F01_transcript/34737	--	--	Cellular Component: chloroplast (GO:0009507);;	--	--	--	--	--	--	S	Function unknown	hypothetical protein ARALYDRAFT_473912 [Arabidopsis lyrata subsp. lyrata]
F01_transcript/18668	[R]	General function prediction only	Biological Process: RNA splicing, via endonucleolytic cleavage and ligation (GO:0000394);; Cellular Component: nucleus (GO:0005634);; Cellular Component: vacuole (GO:0005773);; Biological Process: methionine biosynthetic process (GO:0009086);; Biological Process: nucleotide metabolic process (GO:0009117);; Molecular Function: hydrolase activity (GO:0016787);;	--	--	[R]	General function prediction only	Type I phosphodiesterase / nucleotide pyrophosphatase;; Sulfatase	--	S	Function unknown	hypothetical protein EUTSA_v10024984mg [Eutrema salsugineum]
F01_transcript/36322	--	--	Molecular Function: nucleic acid binding (GO:0003676);; Cellular Component: cytoplasm (GO:0005737);;	--	--	[A]	RNA processing and modification	R3H domain;; SUZ domain	--	S	Function unknown	nucleic acid binding protein [Arabidopsis lyrata subsp. lyrata]
F01_transcript/37668	--	--	Biological Process: respiratory burst involved in defense response (GO:0002679);; Molecular Function: ubiquitin-protein transferase activity (GO:0004842);; Cellular Component: nucleus (GO:0005634);; Cellular Component: cytoplasm (GO:0005737);; Molecular Function: zinc ion binding (GO:0008270);; Biological Process: response to water deprivation (GO:0009414);; Biological Process: response to woundi…	--	--	[O]	Posttranslational modification, protein turnover, chaperones	Protein of unknown function (DUF1117);; zinc-finger;; Ring finger domain;; RING-H2 zinc finger;; Zinc finger, C3HC4 type (RING finger);; zinc-RING finger domain	E3 ubiquitin-protein ligase RING1 GN=RING1 OS=Gossypium hirsutum (Upland cotton) PE=1 SV=1	O	Posttranslational modification, protein turnover, chaperones	hypothetical protein ARALYDRAFT_496089 [Arabidopsis lyrata subsp. lyrata]
F01_transcript/37728	[M]	Cell wall/membrane/envelope biogenesis	Cellular Component: vacuolar membrane (GO:0005774);; Cellular Component: plasma membrane (GO:0005886);; Biological Process: lipid biosynthetic process (GO:0008610);; Molecular Function: (S)-coclaurine-N-methyltransferase activity (GO:0030794);; Biological Process: methylation (GO:0032259);;	--	--	--	--	Mycolic acid cyclopropane synthetase;; Methyltransferase domain;; Methyltransferase domain;; Methyltransferase domain;; Methyltransferase domain;; Methyltransferase domain;; rRNA small subunit methyltransferase G;; Methyltransferase small domain	(S)-coclaurine N-methyltransferase OS=Thalictrum flavum subsp. glaucum (Yellow meadow rue) PE=1 SV=1	M	Cell wall/membrane/envelope biogenesis	hypothetical protein EUTSA_v10025572mg [Eutrema salsugineum]
F01_transcript/8080	[RTKL]	--	Molecular Function: protein serine/threonine kinase activity (GO:0004674);; Molecular Function: ATP binding (GO:0005524);; Cellular Component: plasma membrane (GO:0005886);; Biological Process: protein phosphorylation (GO:0006468);;	--	--	[T]	Signal transduction mechanisms	Protein kinase domain;; Protein tyrosine kinase	Receptor-like serine/threonine-protein kinase At2g45590 GN=At2g45590 OS=Arabidopsis thaliana (Mouse-ear cress) PE=2 SV=1	T	Signal transduction mechanisms	receptor-like serine/threonine-protein kinase [Arabidopsis thaliana]
F01_transcript/14491	--	--	Cellular Component: nucleus (GO:0005634);; Cellular Component: cytoplasm (GO:0005737);; Molecular Function: metal ion binding (GO:0046872);;	--	--	--	--	Zinc finger, C3HC4 type (RING finger)	Probable E3 ubiquitin-protein ligase LUL4 GN=F28L1.8 OS=Arabidopsis thaliana (Mouse-ear cress) PE=2 SV=1	S	Function unknown	PREDICTED: uncharacterized protein LOC103847499 [Brassica rapa]
F01_transcript/29143	--	--	--	--	--	--	--	GDSL/SGNH-like Acyl-Esterase family found in Pmr5 and Cas1p	--	S	Function unknown	hypothetical protein ARALYDRAFT_477567 [Arabidopsis lyrata subsp. lyrata]
F01_transcript/21986	[E]	Amino acid transport and metabolism	Molecular Function: L-aspartate:2-oxoglutarate aminotransferase activity (GO:0004069);; Cellular Component: cytosol (GO:0005829);; Biological Process: aromatic amino acid family biosynthetic process, prephenate pathway (GO:0009095);; Cellular Component: chloroplast stroma (GO:0009570);; Biological Process: embryo development ending in seed dormancy (GO:0009793);; Molecular Function: pyridoxal pho…	--	--	[E]	Amino acid transport and metabolism	Aminotransferase class I and II;; DegT/DnrJ/EryC1/StrS aminotransferase family;; Aminotransferase class-V	Bifunctional aspartate aminotransferase and glutamate/aspartate-prephenate aminotransferase (Precursor) GN=T26C19.9 OS=Arabidopsis thaliana (Mouse-ear cress) PE=1 SV=2	E	Amino acid transport and metabolism	aspartate aminotransferase [Arabidopsis thaliana]
F01_transcript/38357	--	--	Biological Process: MAPK cascade (GO:0000165);; Molecular Function: sequence-specific DNA binding transcription factor activity (GO:0003700);; Cellular Component: nucleus (GO:0005634);; Biological Process: protein targeting to membrane (GO:0006612);; Molecular Function: zinc ion binding (GO:0008270);; Biological Process: response to bacterium (GO:0009617);; Biological Process: systemic acquired r…	--	--	[K]	Transcription	CCT motif;; B-box zinc finger	Zinc finger protein CONSTANS-LIKE 4 GN=COL4 OS=Arabidopsis thaliana (Mouse-ear cress) PE=2 SV=2	K	Transcription	zinc finger protein CONSTANS-LIKE 4 [Arabidopsis thaliana]
F01_transcript/27090	[Q]	Secondary metabolites biosynthesis, transport and catabolism	Molecular Function: monooxygenase activity (GO:0004497);; Molecular Function: iron ion binding (GO:0005506);; Cellular Component: endoplasmic reticulum (GO:0005783);; Molecular Function: electron carrier activity (GO:0009055);; Molecular Function: oxidoreductase activity, acting on paired donors, with incorporation or reduction of molecular oxygen (GO:0016705);; Molecular Function: oxygen binding…	K00517|0|ath:AT4G37430|CYP91A2; cytochrome P450 81F1; K00517 [EC:1.14.-.-] (A)	ko00903:Limonene and pinene degradation;ko00945:Stilbenoid, diarylheptanoid and gingerol biosynthesis	[Q]	Secondary metabolites biosynthesis, transport and catabolism	Cytochrome P450	Cytochrome P450 81F1 GN=F6G17.80 OS=Arabidopsis thaliana (Mouse-ear cress) PE=2 SV=2	Q	Secondary metabolites biosynthesis, transport and catabolism	cytochrome P450 monooxygenase CYP91A2 [Arabidopsis thaliana]
F01_transcript/18316	[G]	Carbohydrate transport and metabolism	Cellular Component: nucleus (GO:0005634);; Cellular Component: cytoplasm (GO:0005737);; Molecular Function: kinase activity (GO:0016301);; Biological Process: phosphorylation (GO:0016310);;	--	--	[G]	Carbohydrate transport and metabolism	pfkB family carbohydrate kinase;; Phosphomethylpyrimidine kinase	Fructokinase-1 GN=FRK1 OS=Zea mays (Maize) PE=1 SV=1	G	Carbohydrate transport and metabolism	pfkB-type carbohydrate kinase-like protein [Arabidopsis thaliana]
F01_transcript/7417	--	--	Cellular Component: nucleus (GO:0005634);; Cellular Component: mitochondrion (GO:0005739);;	--	--	--	--	NB-ARC domain;; AAA ATPase domain;; AAA domain	Probable disease resistance protein At4g19060 GN=At4g19060 OS=Arabidopsis thaliana (Mouse-ear cress) PE=2 SV=2	S	Function unknown	P-loop containing nucleoside triphosphate hydrolases superfamily protein [Arabidopsis thaliana]
F01_transcript/37405	--	--	--	--	--	[DO]	--	Caspase domain;; LSD1 zinc finger	Metacaspase-1 GN=T7I23.17 OS=Arabidopsis thaliana (Mouse-ear cress) PE=1 SV=1	O	Posttranslational modification, protein turnover, chaperones	PREDICTED: metacaspase-1-like [Camelina sativa]
F01_transcript/48638	[J]	Translation, ribosomal structure and biogenesis	Biological Process: cytokinesis by cell plate formation (GO:0000911);; Biological Process: RNA methylation (GO:0001510);; Molecular Function: structural constituent of ribosome (GO:0003735);; Cellular Component: cell wall (GO:0005618);; Cellular Component: nucleolus (GO:0005730);; Cellular Component: endoplasmic reticulum (GO:0005783);; Cellular Component: Golgi apparatus (GO:0005794);; Biologica…	K02953|1.1539e-100|eus:EUTSA_v10006293mg|hypothetical protein; K02953 small subunit ribosomal protein S13e (A)	ko03010:Ribosome	[J]	Translation, ribosomal structure and biogenesis	Ribosomal S13/S15 N-terminal domain;; Ribosomal protein S15	40S ribosomal protein S13-2 GN=RPS13B OS=Arabidopsis thaliana (Mouse-ear cress) PE=2 SV=1	J	Translation, ribosomal structure and biogenesis	hypothetical protein EUTSA_v10006293mg [Eutrema salsugineum]
F01_transcript/12026	--	--	Biological Process: nuclear-transcribed mRNA catabolic process (GO:0000956);; Cellular Component: nucleus (GO:0005634);;	--	--	--	--	UBA/TS-N domain	--	S	Function unknown	PREDICTED: uncharacterized protein LOC104787044 isoform X1 [Camelina sativa]
F01_transcript/12429	--	--	Molecular Function: DNA binding (GO:0003677);; Molecular Function: sequence-specific DNA binding transcription factor activity (GO:0003700);; Cellular Component: nucleus (GO:0005634);; Biological Process: regulation of transcription, DNA-templated (GO:0006355);; Biological Process: circadian rhythm (GO:0007623);; Biological Process: gravitropism (GO:0009630);; Biological Process: de-etiolation (G…	K12126|0|eus:EUTSA_v10007343mg|hypothetical protein; K12126 phytochrome-interacting factor 3 (A)	ko04075:Plant hormone signal transduction;ko04712:Circadian rhythm - plant	--	--	Helix-loop-helix DNA-binding domain	Transcription factor PIF3 GN=F14J9.19 OS=Arabidopsis thaliana (Mouse-ear cress) PE=1 SV=1	K	Transcription	hypothetical protein EUTSA_v10007343mg [Eutrema salsugineum]
F01_transcript/5939	--	--	Cellular Component: endosome (GO:0005768);; Cellular Component: Golgi apparatus (GO:0005794);; Cellular Component: trans-Golgi network (GO:0005802);; Biological Process: vegetative to reproductive phase transition of meristem (GO:0010228);; Biological Process: carbohydrate biosynthetic process (GO:0016051);; Biological Process: protein desumoylation (GO:0016926);; Molecular Function: polygalactur…	K13648|0|aly:ARALYDRAFT_482874|GAUT7/LGT7; K13648 alpha-1,4-galacturonosyltransferase [EC:2.4.1.43] (A)	ko00500:Starch and sucrose metabolism;ko00520:Amino sugar and nucleotide sugar metabolism	--	--	Glycosyl transferase family 8	Probable galacturonosyltransferase 7 GN=T6A23.15 OS=Arabidopsis thaliana (Mouse-ear cress) PE=1 SV=2	M	Cell wall/membrane/envelope biogenesis	GAUT7/LGT7 [Arabidopsis lyrata subsp. lyrata]
F01_transcript/34109	[F]	Nucleotide transport and metabolism	Cellular Component: cytosol (GO:0005829);; Biological Process: purine nucleoside catabolic process (GO:0006152);; Biological Process: uridine catabolic process (GO:0006218);; Molecular Function: uridine nucleosidase activity (GO:0045437);; Molecular Function: adenosine nucleosidase activity (GO:0047622);; Molecular Function: inosine nucleosidase activity (GO:0047724);; Molecular Function: xanthos…	K01240|0|ath:AT2G36310|URH1; Uridine nucleosidase 1; K01240 uridine nucleosidase [EC:3.2.2.3] (A)	ko00240:Pyrimidine metabolism;ko00760:Nicotinate and nicotinamide metabolism	[F]	Nucleotide transport and metabolism	Inosine-uridine preferring nucleoside hydrolase	Uridine nucleosidase 1 GN=URH1 OS=Arabidopsis thaliana (Mouse-ear cress) PE=1 SV=2	F	Nucleotide transport and metabolism	PREDICTED: uridine nucleosidase 1 [Camelina sativa]
F01_transcript/29131	[R]	General function prediction only	Cellular Component: nucleus (GO:0005634);; Biological Process: chlorophyll catabolic process (GO:0015996);; Molecular Function: hydrolase activity (GO:0016787);;	--	--	[R]	General function prediction only	Haloacid dehalogenase-like hydrolase;; HAD-hyrolase-like	--	S	Function unknown	hypothetical protein ARALYDRAFT_489979 [Arabidopsis lyrata subsp. lyrata]
F01_transcript/24911	--	--	Molecular Function: iron ion binding (GO:0005506);; Cellular Component: extracellular region (GO:0005576);; Cellular Component: vacuolar membrane (GO:0005774);; Cellular Component: endoplasmic reticulum (GO:0005783);; Cellular Component: Golgi apparatus (GO:0005794);; Cellular Component: plasma membrane (GO:0005886);; Molecular Function: electron carrier activity (GO:0009055);; Biological Process…	K00487|0|eus:EUTSA_v10016545mg|hypothetical protein; K00487 trans-cinnamate 4-monooxygenase [EC:1.14.13.11] (A)	ko00130:Ubiquinone and other terpenoid-quinone biosynthesis;ko00360:Phenylalanine metabolism;ko00940:Phenylpropanoid biosynthesis;ko00941:Flavonoid biosynthesis;ko00945:Stilbenoid, diarylheptanoid and gingerol biosynthesis;ko01220:Degradation of aromatic compounds	[Q]	Secondary metabolites biosynthesis, transport and catabolism	Cytochrome P450	Trans-cinnamate 4-monooxygenase GN=T6B20.16 OS=Arabidopsis thaliana (Mouse-ear cress) PE=2 SV=1	Q	Secondary metabolites biosynthesis, transport and catabolism	BnaA03g14010D [Brassica napus]
F01_transcript/4942	[RTKL]	--	Molecular Function: protein serine/threonine kinase activity (GO:0004674);; Molecular Function: calcium ion binding (GO:0005509);; Molecular Function: ATP binding (GO:0005524);; Cellular Component: extracellular region (GO:0005576);; Cellular Component: plasma membrane (GO:0005886);; Biological Process: protein phosphorylation (GO:0006468);; Biological Process: oligosaccharide metabolic process (…	--	--	--	--	Protein tyrosine kinase;; Protein kinase domain;; Calcium-binding EGF domain;; Wall-associated receptor kinase galacturonan-binding	Wall-associated receptor kinase 4 (Precursor) GN=WAK4 OS=Arabidopsis thaliana (Mouse-ear cress) PE=2 SV=1	T	Signal transduction mechanisms	hypothetical protein CARUB_v10008400mg [Capsella rubella]
F01_transcript/6026	[R]	General function prediction only	Cellular Component: plasma membrane (GO:0005886);; Molecular Function: transferase activity, transferring phosphorus-containing groups (GO:0016772);;	K08869|0|crb:CARUB_v10008587mg|hypothetical protein; K08869 aarF domain-containing kinase (A)	--	[R]	General function prediction only	ABC1 family	Uncharacterized aarF domain-containing protein kinase At1g79600, chloroplastic (Precursor) GN=At1g79600 OS=Arabidopsis thaliana (Mouse-ear cress) PE=2 SV=1	S	Function unknown	hypothetical protein CARUB_v10008587mg [Capsella rubella]
F01_transcript/12406	--	--	Molecular Function: transporter activity (GO:0005215);; Cellular Component: nucleus (GO:0005634);; Cellular Component: mitochondrion (GO:0005739);; Biological Process: transport (GO:0006810);; Biological Process: vegetative to reproductive phase transition of meristem (GO:0010228);; Biological Process: protein desumoylation (GO:0016926);; Biological Process: hydrogen peroxide biosynthetic process…	--	--	[I]	Lipid transport and metabolism	CRAL/TRIO domain;; Divergent CRAL/TRIO domain	--	S	Function unknown	predicted protein [Arabidopsis lyrata subsp. lyrata]
F01_transcript/11574	--	--	Cellular Component: nucleus (GO:0005634);;	--	--	--	--	--	--	S	Function unknown	PREDICTED: uncharacterized protein LOC104745515 isoform X1 [Camelina sativa]
F01_transcript/45932	--	--	Cellular Component: plasma membrane (GO:0005886);; Biological Process: response to oxidative stress (GO:0006979);; Biological Process: pollen development (GO:0009555);;	--	--	--	--	--	--	S	Function unknown	hypothetical protein ARALYDRAFT_906509 [Arabidopsis lyrata subsp. lyrata]
F01_transcript/10058	--	--	Biological Process: RNA splicing, via endonucleolytic cleavage and ligation (GO:0000394);; Molecular Function: DNA binding (GO:0003677);; Cellular Component: nucleus (GO:0005634);; Biological Process: DNA-templated transcription, initiation (GO:0006352);; Biological Process: methionine biosynthetic process (GO:0009086);; Biological Process: virus induced gene silencing (GO:0009616);; Biological P…	--	--	[K]	Transcription	Plus-3 domain;; SWIB/MDM2 domain;; GYF domain	Uncharacterized protein At5g08430 GN=At5g08430 OS=Arabidopsis thaliana (Mouse-ear cress) PE=1 SV=2	B	Chromatin structure and dynamics	SWIB/MDM2 and Plus-3 and GYF domain-containing protein [Arabidopsis thaliana]
F01_transcript/32153	--	--	Cellular Component: nucleus (GO:0005634);;	--	--	--	--	--	--	S	Function unknown	hypothetical protein ARALYDRAFT_476622 [Arabidopsis lyrata subsp. lyrata]
F01_transcript/46229	--	--	Cellular Component: nucleus (GO:0005634);;	K13121|2.51667e-129|aly:ARALYDRAFT_658739|hypothetical protein; K13121 protein FRA10AC1 (A)	--	[S]	Function unknown	Folate-sensitive fragile site protein Fra10Ac1	--	S	Function unknown	PREDICTED: protein FRA10AC1 homolog [Camelina sativa]
F01_transcript/30694	--	--	Molecular Function: DNA binding (GO:0003677);; Cellular Component: cytoplasm (GO:0005737);; Cellular Component: plasma membrane (GO:0005886);;	--	--	--	--	Remorin, C-terminal region	Uncharacterized protein At3g61260 GN=At3g61260 OS=Arabidopsis thaliana (Mouse-ear cress) PE=1 SV=1	S	Function unknown	hypothetical protein CARUB_v10012274mg [Capsella rubella]
F01_transcript/37078	--	--	Cellular Component: nucleus (GO:0005634);; Cellular Component: late endosome (GO:0005770);; Cellular Component: Golgi apparatus (GO:0005794);; Biological Process: cation transport (GO:0006812);; Biological Process: response to manganese ion (GO:0010042);; Biological Process: myo-inositol hexakisphosphate biosynthetic process (GO:0010264);; Molecular Function: manganese:proton antiporter activity …	--	--	[P]	Inorganic ion transport and metabolism	Cation efflux family	Metal tolerance protein 11 GN=MTP11 OS=Arabidopsis thaliana (Mouse-ear cress) PE=2 SV=1	P	Inorganic ion transport and metabolism	PREDICTED: metal tolerance protein 11 [Camelina sativa]
F01_transcript/28384	[Q]	Secondary metabolites biosynthesis, transport and catabolism	Molecular Function: monooxygenase activity (GO:0004497);; Molecular Function: iron ion binding (GO:0005506);; Molecular Function: electron carrier activity (GO:0009055);; Molecular Function: oxidoreductase activity, acting on paired donors, with incorporation or reduction of molecular oxygen (GO:0016705);; Molecular Function: oxygen binding (GO:0019825);; Molecular Function: heme binding (GO:0020…	--	--	[Q]	Secondary metabolites biosynthesis, transport and catabolism	Cytochrome P450	3,9-dihydroxypterocarpan 6A-monooxygenase GN=CYP93A1 OS=Glycine max (Soybean) PE=1 SV=1	Q	Secondary metabolites biosynthesis, transport and catabolism	predicted protein [Arabidopsis lyrata subsp. lyrata]
F01_transcript/3180	--	--	Molecular Function: inorganic diphosphatase activity (GO:0004427);; Cellular Component: mitochondrion (GO:0005739);; Cellular Component: Golgi apparatus (GO:0005794);; Cellular Component: cytosol (GO:0005829);; Cellular Component: plasma membrane (GO:0005886);; Biological Process: response to water deprivation (GO:0009414);; Biological Process: response to salt stress (GO:0009651);; Molecular Fun…	K01507|0|aly:ARALYDRAFT_888959|AVP1; vacuolar-type H+-pumping pyrophosphatase 1; K01507 inorganic pyrophosphatase [EC:3.6.1.1] (A)	ko00190:Oxidative phosphorylation	--	--	Inorganic H+ pyrophosphatase	Pyrophosphate-energized vacuolar membrane proton pump 1 GN=F7H2.3 OS=Arabidopsis thaliana (Mouse-ear cress) PE=1 SV=1	C	Energy production and conversion	vacuolar-type H+-pumping pyrophosphatase 1 [Arabidopsis lyrata subsp. lyrata]
F01_transcript/43333	--	--	Cellular Component: cell wall (GO:0005618);; Cellular Component: mitochondrial outer membrane (GO:0005741);; Cellular Component: vacuolar membrane (GO:0005774);; Biological Process: glycolytic process (GO:0006096);; Molecular Function: voltage-gated anion channel activity (GO:0008308);; Biological Process: aerobic respiration (GO:0009060);; Biological Process: response to bacterium (GO:0009617);;…	K15040|0|eus:EUTSA_v10004631mg|hypothetical protein; K15040 voltage-dependent anion channel protein 2 (A)	--	[P]	Inorganic ion transport and metabolism	Eukaryotic porin	Mitochondrial outer membrane protein porin 2 GN=VDAC2 OS=Arabidopsis thaliana (Mouse-ear cress) PE=1 SV=1	U	Intracellular trafficking, secretion, and vesicular transport	hypothetical protein EUTSA_v10004631mg [Eutrema salsugineum]
F01_transcript/9964	--	--	--	--	--	--	--	F-box domain	F-box protein SKIP14 GN=SKIP14 OS=Arabidopsis thaliana (Mouse-ear cress) PE=1 SV=1	S	Function unknown	F-box family protein [Arabidopsis lyrata subsp. lyrata]
F01_transcript/605	--	--	Cellular Component: nucleus (GO:0005634);; Cellular Component: plasmodesma (GO:0009506);; Cellular Component: chloroplast (GO:0009507);;	--	--	--	--	Plant phosphoribosyltransferase C-terminal;; C2 domain;; Integral peroxisomal membrane peroxin	C2 and GRAM domain-containing protein At1g03370 GN=At1g03370 OS=Arabidopsis thaliana (Mouse-ear cress) PE=2 SV=4	S	Function unknown	hypothetical protein CARUB_v10011531mg [Capsella rubella]
F01_transcript/41122	--	--	--	--	--	--	--	--	--	S	Function unknown	expressed protein [Arabidopsis lyrata subsp. lyrata]
F01_transcript/23866	[Q]	Secondary metabolites biosynthesis, transport and catabolism	Molecular Function: monooxygenase activity (GO:0004497);; Molecular Function: iron ion binding (GO:0005506);; Cellular Component: plasma membrane (GO:0005886);; Molecular Function: electron carrier activity (GO:0009055);; Cellular Component: chloroplast (GO:0009507);; Molecular Function: oxidoreductase activity, acting on paired donors, with incorporation or reduction of molecular oxygen (GO:0016…	K00517|0|eus:EUTSA_v10004071mg|hypothetical protein; K00517 [EC:1.14.-.-] (A)	ko00903:Limonene and pinene degradation;ko00945:Stilbenoid, diarylheptanoid and gingerol biosynthesis	[Q]	Secondary metabolites biosynthesis, transport and catabolism	Cytochrome P450	Cytochrome P450 71B14 GN=CYP71B14 OS=Arabidopsis thaliana (Mouse-ear cress) PE=2 SV=1	Q	Secondary metabolites biosynthesis, transport and catabolism	hypothetical protein EUTSA_v10004071mg [Eutrema salsugineum]
F01_transcript/1399	[RTKL]	--	Molecular Function: protein serine/threonine kinase activity (GO:0004674);; Molecular Function: ATP binding (GO:0005524);; Cellular Component: extracellular region (GO:0005576);; Cellular Component: plasma membrane (GO:0005886);; Cellular Component: plasmodesma (GO:0009506);; Biological Process: brassinosteroid mediated signaling pathway (GO:0009742);; Biological Process: post-embryonic developme…	--	--	[T]	Signal transduction mechanisms	Carbohydrate-binding protein of the ER;; Protein tyrosine kinase;; Protein kinase domain;; Di-glucose binding within endoplasmic reticulum	Receptor-like protein kinase THESEUS 1 (Precursor) GN=THE1 OS=Arabidopsis thaliana (Mouse-ear cress) PE=1 SV=1	T	Signal transduction mechanisms	receptor-like protein kinase THESEUS 1 [Arabidopsis thaliana]
F01_transcript/48900	--	--	Cellular Component: nucleus (GO:0005634);;	--	--	--	--	--	--	U	Intracellular trafficking, secretion, and vesicular transport	hypothetical protein ARALYDRAFT_908406 [Arabidopsis lyrata subsp. lyrata]
F01_transcript/21078	[RTKL]	--	Biological Process: mitotic cell cycle (GO:0000278);; Molecular Function: protein binding (GO:0005515);; Molecular Function: ATP binding (GO:0005524);; Cellular Component: nucleus (GO:0005634);; Molecular Function: RNA polymerase II carboxy-terminal domain kinase activity (GO:0008353);; Biological Process: stomatal lineage progression (GO:0010440);; Biological Process: DNA endoreduplication (GO:0…	K02208|0|aly:ARALYDRAFT_919653|hypothetical protein; K02208 cyclin-dependent kinase 8/11 [EC:2.7.11.22 2.7.11.23] (A)	--	[K]	Transcription	Protein kinase domain;; Protein tyrosine kinase	Cyclin-dependent kinase E-1 GN=MBK5.8 OS=Arabidopsis thaliana (Mouse-ear cress) PE=1 SV=2	T	Signal transduction mechanisms	PREDICTED: cyclin-dependent kinase E-1 [Camelina sativa]
F01_transcript/28388	--	--	Molecular Function: RNA binding (GO:0003723);; Cellular Component: nucleus (GO:0005634);; Cellular Component: peroxisome (GO:0005777);; Cellular Component: cytosol (GO:0005829);;	K13199|4.53632e-94|crb:CARUB_v10006948mg|hypothetical protein; K13199 plasminogen activator inhibitor 1 RNA-binding protein (A)	--	[R]	General function prediction only	Hyaluronan / mRNA binding family;; Stm1	--	S	Function unknown	PREDICTED: H/ACA ribonucleoprotein complex subunit 1-like [Camelina sativa]
F01_transcript/9724	--	--	Biological Process: carbohydrate metabolic process (GO:0005975);; Molecular Function: oxidoreductase activity, acting on the CH-OH group of donors, quinone or similar compound as acceptor (GO:0016901);; Cellular Component: anchored component of plasma membrane (GO:0046658);; Molecular Function: quinone binding (GO:0048038);;	--	--	--	--	Glucose / Sorbosone dehydrogenase	HIPL1 protein (Precursor) GN=HIPL1 OS=Arabidopsis thaliana (Mouse-ear cress) PE=1 SV=2	G	Carbohydrate transport and metabolism	hypothetical protein EUTSA_v10018212mg [Eutrema salsugineum]
F01_transcript/9133	--	--	Molecular Function: catalytic activity (GO:0003824);; Biological Process: metabolic process (GO:0008152);; Cellular Component: chloroplast (GO:0009507);;	--	--	--	--	Peptidase family S64	--	S	Function unknown	PREDICTED: uncharacterized protein LOC104760434 isoform X1 [Camelina sativa]
F01_transcript/37301	[R]	General function prediction only	Molecular Function: acid phosphatase activity (GO:0003993);; Molecular Function: protein serine/threonine phosphatase activity (GO:0004722);; Cellular Component: extracellular region (GO:0005576);;	--	--	[R]	General function prediction only	Calcineurin-like phosphoesterase;; Calcineurin-like phosphoesterase superfamily domain	Probable inactive purple acid phosphatase 29 (Precursor) GN=PAP29 OS=Arabidopsis thaliana (Mouse-ear cress) PE=2 SV=1	S	Function unknown	ATPAP29/PAP29 [Arabidopsis lyrata subsp. lyrata]
F01_transcript/32490	[H]	Coenzyme transport and metabolism	Molecular Function: glutaminase activity (GO:0004359);; Cellular Component: cytosol (GO:0005829);; Biological Process: pyridoxine biosynthetic process (GO:0008615);; Biological Process: embryo development ending in seed dormancy (GO:0009793);; Molecular Function: protein heterodimerization activity (GO:0046982);;	K08681|6.17842e-115|aly:ARALYDRAFT_496200|ATPDX2/EMB2407/PDX2; K08681 5'-phosphate synthase pdxT subunit [EC:4.3.3.6] (A)	ko00750:Vitamin B6 metabolism	[H]	Coenzyme transport and metabolism	SNO glutamine amidotransferase family	Pyridoxal biosynthesis protein PDX2 GN=muf9.190 OS=Arabidopsis thaliana (Mouse-ear cress) PE=1 SV=1	H	Coenzyme transport and metabolism	PREDICTED: pyridoxal biosynthesis protein PDX2-like [Camelina sativa]
F01_transcript/10013	[RTKL]	--	Biological Process: microtubule cytoskeleton organization (GO:0000226);; Biological Process: cytokinesis by cell plate formation (GO:0000911);; Molecular Function: protein serine/threonine kinase activity (GO:0004674);; Molecular Function: protein binding (GO:0005515);; Molecular Function: ATP binding (GO:0005524);; Cellular Component: nucleolus (GO:0005730);; Cellular Component: cytoplasm (GO:00…	K08286|0|ath:AT5G47750|D6PKL2; D6 protein kinase like 2; K08286 protein-serine/threonine kinase [EC:2.7.11.-] (A)	--	[R]	General function prediction only	Protein kinase domain;; Protein tyrosine kinase	Serine/threonine-protein kinase D6PKL2 GN=MCA23.7 OS=Arabidopsis thaliana (Mouse-ear cress) PE=1 SV=1	T	Signal transduction mechanisms	D6 protein kinase like 2 [Arabidopsis thaliana]
F01_transcript/50634	--	--	Cellular Component: chloroplast (GO:0009507);;	--	--	--	--	--	--	S	Function unknown	putative protein [Arabidopsis thaliana]
F01_transcript/20182	--	--	Molecular Function: NAD+ kinase activity (GO:0003951);; Molecular Function: diacylglycerol kinase activity (GO:0004143);; Cellular Component: nucleus (GO:0005634);; Cellular Component: plasma membrane (GO:0005886);; Biological Process: protein targeting to membrane (GO:0006612);; Biological Process: protein kinase C-activating G-protein coupled receptor signaling pathway (GO:0007205);; Cellular C…	K00901|0|ath:AT4G30340|DGK7; diacylglycerol kinase 7; K00901 diacylglycerol kinase (ATP) [EC:2.7.1.107] (A)	ko00561:Glycerolipid metabolism;ko00564:Glycerophospholipid metabolism;ko04070:Phosphatidylinositol signaling system	[IT]	--	Diacylglycerol kinase accessory domain;; Diacylglycerol kinase catalytic domain	Diacylglycerol kinase 7 GN=DGK7 OS=Arabidopsis thaliana (Mouse-ear cress) PE=1 SV=1	I	Lipid transport and metabolism	diacylglycerol kinase 7 [Arabidopsis thaliana]
F01_transcript/17366	--	--	Biological Process: nuclear-transcribed mRNA catabolic process (GO:0000956);; Cellular Component: nucleus (GO:0005634);; Cellular Component: plasmodesma (GO:0009506);;	--	--	--	--	Protein of unknown function (DUF 659);; hAT family C-terminal dimerisation region;; Protein of unknown function (DUF 659)	--	S	Function unknown	putative protein [Arabidopsis thaliana]
F01_transcript/21237	[RTKL]	--	Molecular Function: protein serine/threonine kinase activity (GO:0004674);; Molecular Function: ATP binding (GO:0005524);; Cellular Component: cytosol (GO:0005829);; Biological Process: protein phosphorylation (GO:0006468);; Cellular Component: plasmodesma (GO:0009506);; Biological Process: response to abscisic acid (GO:0009737);;	K18670|0|crb:CARUB_v10007851mg|hypothetical protein; K18670 dual specificity protein kinase YAK1 [EC:2.7.12.1] (A)	--	[R]	General function prediction only	--	--	T	Signal transduction mechanisms	PREDICTED: serine/threonine-protein kinase ppk15-like [Camelina sativa]
F01_transcript/11428	[J]	Translation, ribosomal structure and biogenesis	Molecular Function: threonine-tRNA ligase activity (GO:0004829);; Molecular Function: ATP binding (GO:0005524);; Cellular Component: mitochondrion (GO:0005739);; Biological Process: threonyl-tRNA aminoacylation (GO:0006435);; Cellular Component: chloroplast stroma (GO:0009570);; Biological Process: embryo development ending in seed dormancy (GO:0009793);;	K01868|0|aly:ARALYDRAFT_319286|hypothetical protein; K01868 threonyl-tRNA synthetase [EC:6.1.1.3] (A)	ko00970:Aminoacyl-tRNA biosynthesis	[J]	Translation, ribosomal structure and biogenesis	tRNA synthetase class II core domain (G, H, P, S and T);; Anticodon binding domain;; Threonyl and Alanyl tRNA synthetase second additional domain	Threonine--tRNA ligase, mitochondrial (Precursor) GN=THRRS OS=Arabidopsis thaliana (Mouse-ear cress) PE=2 SV=3	J	Translation, ribosomal structure and biogenesis	PREDICTED: probable threonine--tRNA ligase, cytoplasmic [Camelina sativa]
F01_transcript/45900	[F]	Nucleotide transport and metabolism	Molecular Function: nucleotide binding (GO:0000166);; Cellular Component: cytoplasm (GO:0005737);; Biological Process: nucleotide metabolic process (GO:0009117);; Biological Process: deoxyribonucleoside triphosphate catabolic process (GO:0009204);; Molecular Function: metal ion binding (GO:0046872);; Molecular Function: nucleoside-triphosphate diphosphatase activity (GO:0047429);;	K01519|6.62588e-133|brp:103863604|inosine triphosphate pyrophosphatase; K01519 inosine triphosphate pyrophosphatase [EC:3.6.1.19] (A)	ko00230:Purine metabolism;ko00240:Pyrimidine metabolism	[F]	Nucleotide transport and metabolism	Ham1 family	Inosine triphosphate pyrophosphatase {ECO:0000255|HAMAP-Rule:MF_03148} GN=At4g13720 OS=Arabidopsis thaliana (Mouse-ear cress) PE=2 SV=1	F	Nucleotide transport and metabolism	PREDICTED: inosine triphosphate pyrophosphatase [Brassica rapa]
F01_transcript/26849	--	--	Cellular Component: nucleus (GO:0005634);;	--	--	[R]	General function prediction only	Leucine Rich repeat	F-box/LRR-repeat protein 4 GN=FBL4 OS=Arabidopsis thaliana (Mouse-ear cress) PE=2 SV=1	S	Function unknown	leucine-rich repeat family protein [Arabidopsis lyrata subsp. lyrata]
F01_transcript/38613	[IR]	--	Molecular Function: NAD+ kinase activity (GO:0003951);; Molecular Function: diacylglycerol kinase activity (GO:0004143);; Cellular Component: mitochondrion (GO:0005739);; Biological Process: phytosphingosine metabolic process (GO:0006671);; Biological Process: protein kinase C-activating G-protein coupled receptor signaling pathway (GO:0007205);; Biological Process: response to cold (GO:0009409);…	--	--	[IT]	--	Diacylglycerol kinase catalytic domain	Sphingoid long-chain bases kinase 2, mitochondrial (Precursor) GN=LCKB2 OS=Arabidopsis thaliana (Mouse-ear cress) PE=2 SV=1	I	Lipid transport and metabolism	PREDICTED: sphingoid long-chain bases kinase 2, mitochondrial [Camelina sativa]
F01_transcript/48972	[J]	Translation, ribosomal structure and biogenesis	Biological Process: RNA methylation (GO:0001510);; Molecular Function: structural constituent of ribosome (GO:0003735);; Cellular Component: nucleolus (GO:0005730);; Cellular Component: plasma membrane (GO:0005886);; Biological Process: translation (GO:0006412);; Cellular Component: chloroplast (GO:0009507);; Biological Process: auxin-activated signaling pathway (GO:0009734);; Cellular Component:…	K02896|2.50328e-76|ath:AT2G36620|RPL24A; 60S ribosomal protein L24-1; K02896 large subunit ribosomal protein L24e (A)	ko03010:Ribosome	[J]	Translation, ribosomal structure and biogenesis	Ribosomal protein L24e	60S ribosomal protein L24-1 GN=RPL24A OS=Arabidopsis thaliana (Mouse-ear cress) PE=1 SV=2	J	Translation, ribosomal structure and biogenesis	hypothetical protein AALP_AA5G161200 [Arabis alpina]
F01_transcript/24596	--	--	Molecular Function: carboxylic ester hydrolase activity (GO:0004091);; Molecular Function: triglyceride lipase activity (GO:0004806);; Molecular Function: calmodulin binding (GO:0005516);; Cellular Component: plasma membrane (GO:0005886);; Biological Process: lipid catabolic process (GO:0016042);;	--	--	[IOT]	--	Lipase (class 3);; Lipase 3 N-terminal region	--	S	Function unknown	alpha/beta-Hydrolases superfamily protein [Arabidopsis thaliana]
F01_transcript/33026	[P]	Inorganic ion transport and metabolism	Molecular Function: peroxidase activity (GO:0004601);; Cellular Component: extracellular region (GO:0005576);; Biological Process: water transport (GO:0006833);; Biological Process: response to oxidative stress (GO:0006979);; Biological Process: response to salt stress (GO:0009651);; Biological Process: response to fructose (GO:0009750);; Biological Process: cysteine biosynthetic process (GO:0019…	K00430|0|crb:CARUB_v10005223mg|hypothetical protein; K00430 peroxidase [EC:1.11.1.7] (A)	ko00360:Phenylalanine metabolism;ko00940:Phenylpropanoid biosynthesis	--	--	Peroxidase	Peroxidase 42 (Precursor) OS=Arabidopsis thaliana (Mouse-ear cress) PE=1 SV=2	G	Carbohydrate transport and metabolism	hypothetical protein CARUB_v10005223mg [Capsella rubella]
F01_transcript/26729	--	--	Cellular Component: Golgi apparatus (GO:0005794);; Biological Process: carbohydrate biosynthetic process (GO:0016051);; Biological Process: sterol biosynthetic process (GO:0016126);; Molecular Function: polygalacturonate 4-alpha-galacturonosyltransferase activity (GO:0047262);;	--	--	--	--	Glycosyl transferase family 8	Probable galacturonosyltransferase-like 8 GN=F3I6.10 OS=Arabidopsis thaliana (Mouse-ear cress) PE=2 SV=1	M	Cell wall/membrane/envelope biogenesis	PREDICTED: probable galacturonosyltransferase-like 8 [Camelina sativa]
F01_transcript/15631	--	--	Molecular Function: transporter activity (GO:0005215);; Cellular Component: cytosol (GO:0005829);; Biological Process: calcium ion transport (GO:0006816);; Biological Process: response to oxidative stress (GO:0006979);; Biological Process: Golgi organization (GO:0007030);; Biological Process: response to salt stress (GO:0009651);; Biological Process: protein transport (GO:0015031);; Biological Pr…	K14007|0|crb:CARUB_v10004032mg|hypothetical protein; K14007 protein transport protein SEC24 (A)	ko04141:Protein processing in endoplasmic reticulum	[U]	Intracellular trafficking, secretion, and vesicular transport	Gelsolin repeat;; Sec23/Sec24 trunk domain;; Sec23/Sec24 beta-sandwich domain;; Sec23/Sec24 trunk domain;; Sec23/Sec24 helical domain	Protein transport protein Sec24-like At4g32640 GN=At4g32640 OS=Arabidopsis thaliana (Mouse-ear cress) PE=2 SV=3	U	Intracellular trafficking, secretion, and vesicular transport	Sec24-like transport protein [Arabidopsis thaliana]
F01_transcript/27949	[J]	Translation, ribosomal structure and biogenesis	Molecular Function: structural constituent of ribosome (GO:0003735);; Cellular Component: mitochondrion (GO:0005739);; Biological Process: DNA-templated transcription, elongation (GO:0006354);; Biological Process: translation (GO:0006412);; Biological Process: pyrimidine ribonucleotide biosynthetic process (GO:0009220);; Cellular Component: cytosolic small ribosomal subunit (GO:0022627);;	K02996|0|aly:ARALYDRAFT_906163|ribosomal protein S9 family protein; K02996 small subunit ribosomal protein S9 (A)	ko03010:Ribosome	[J]	Translation, ribosomal structure and biogenesis	Ribosomal protein S9/S16	30S ribosomal protein S9, chloroplastic (Precursor; Fragment) GN=PRPS9 OS=Spinacia oleracea (Spinach) PE=1 SV=1	J	Translation, ribosomal structure and biogenesis	ribosomal protein S9 family protein [Arabidopsis lyrata subsp. lyrata]
F01_transcript/166	--	--	Cellular Component: cell wall (GO:0005618);; Cellular Component: nucleus (GO:0005634);; Cellular Component: cytosol (GO:0005829);; Biological Process: intracellular protein transport (GO:0006886);; Molecular Function: Ran GTPase binding (GO:0008536);; Biological Process: nucleotide biosynthetic process (GO:0009165);; Biological Process: embryo development ending in seed dormancy (GO:0009793);; Mo…	--	--	[YU]	--	HEAT repeats;; HEAT-like repeat;; HEAT repeat;; Vacuolar 14 Fab1-binding region;; RNAPII transcription regulator C-terminal;; Armadillo/beta-catenin-like repeat;; Parkin co-regulated protein	--	U	Intracellular trafficking, secretion, and vesicular transport	hypothetical protein CARUB_v10000085mg [Capsella rubella]
F01_transcript/34172	--	--	Cellular Component: membrane (GO:0016020);;	--	--	--	--	EamA-like transporter family	WAT1-related protein At4g01440 GN=At4g01440 OS=Arabidopsis thaliana (Mouse-ear cress) PE=2 SV=1	S	Function unknown	PREDICTED: WAT1-related protein At4g01440 [Brassica rapa]
F01_transcript/15966	--	--	Biological Process: amino acid transmembrane transport (GO:0003333);; Cellular Component: plasma membrane (GO:0005886);; Biological Process: regulation of meristem growth (GO:0010075);; Molecular Function: amino acid transmembrane transporter activity (GO:0015171);; Cellular Component: integral component of membrane (GO:0016021);;	--	--	[E]	Amino acid transport and metabolism	Transmembrane amino acid transporter protein	Lysine histidine transporter-like 8 GN=AATL1 OS=Arabidopsis thaliana (Mouse-ear cress) PE=1 SV=1	E	Amino acid transport and metabolism	hypothetical protein CARUB_v10008863mg [Capsella rubella]
F01_transcript/40396	[RTKL]	--	Biological Process: activation of MAPK activity (GO:0000187);; Biological Process: defense response to oomycetes (GO:0002229);; Molecular Function: protein serine/threonine kinase activity (GO:0004674);; Molecular Function: MAP kinase kinase activity (GO:0004708);; Molecular Function: protein binding (GO:0005515);; Molecular Function: ATP binding (GO:0005524);; Cellular Component: mitochondrion (…	--	--	[T]	Signal transduction mechanisms	Protein kinase domain;; Protein tyrosine kinase;; Phosphotransferase enzyme family;; Protein kinase domain;; Protein tyrosine kinase	Mitogen-activated protein kinase kinase 7 GN=F15H18.14 OS=Arabidopsis thaliana (Mouse-ear cress) PE=1 SV=1	T	Signal transduction mechanisms	PREDICTED: mitogen-activated protein kinase kinase 7 [Camelina sativa]
F01_transcript/2193	[U]	Intracellular trafficking, secretion, and vesicular transport	Molecular Function: structural molecule activity (GO:0005198);; Cellular Component: nucleus (GO:0005634);; Cellular Component: cytosol (GO:0005829);; Cellular Component: plasma membrane (GO:0005886);; Biological Process: gluconeogenesis (GO:0006094);; Biological Process: protein N-linked glycosylation (GO:0006487);; Biological Process: intracellular protein transport (GO:0006886);; Biological Pro…	--	--	[U]	Intracellular trafficking, secretion, and vesicular transport	Adaptin N terminal region;; Coatomer gamma subunit appendage platform subdomain;; HEAT repeats;; non-SMC mitotic condensation complex subunit 1;; HEAT-like repeat	Coatomer subunit gamma GN=At4g34450 OS=Arabidopsis thaliana (Mouse-ear cress) PE=1 SV=2	U	Intracellular trafficking, secretion, and vesicular transport	hypothetical protein ARALYDRAFT_900277 [Arabidopsis lyrata subsp. lyrata]
F01_transcript/21186	[C]	Energy production and conversion	Biological Process: response to molecule of bacterial origin (GO:0002237);; Molecular Function: glycerol kinase activity (GO:0004370);; Cellular Component: mitochondrion (GO:0005739);; Cellular Component: cytosol (GO:0005829);; Biological Process: glycerol-3-phosphate metabolic process (GO:0006072);; Biological Process: fatty acid beta-oxidation (GO:0006635);; Biological Process: response to micr…	K00864|0|brp:103832485|glycerol kinase-like; K00864 glycerol kinase [EC:2.7.1.30] (A)	ko00561:Glycerolipid metabolism;ko04626:Plant-pathogen interaction	[G]	Carbohydrate transport and metabolism	FGGY family of carbohydrate kinases, N-terminal domain;; FGGY family of carbohydrate kinases, C-terminal domain;; FGGY family of carbohydrate kinases, C-terminal domain	Glycerol kinase GN=T21F11.21 OS=Arabidopsis thaliana (Mouse-ear cress) PE=1 SV=1	C	Energy production and conversion	PREDICTED: glycerol kinase-like [Brassica rapa]
F01_transcript/7349	--	--	--	--	--	--	--	Plant protein of unknown function (DUF639)	--	S	Function unknown	hypothetical protein ARALYDRAFT_474021 [Arabidopsis lyrata subsp. lyrata]
F01_transcript/10525	[I]	Lipid transport and metabolism	Molecular Function: acetate-CoA ligase activity (GO:0003987);; Cellular Component: cytosol (GO:0005829);; Biological Process: gluconeogenesis (GO:0006094);; Biological Process: cytoskeleton organization (GO:0007010);; Cellular Component: chloroplast stroma (GO:0009570);; Biological Process: proteasomal protein catabolic process (GO:0010498);; Molecular Function: AMP binding (GO:0016208);; Biologi…	K01895|0|eus:EUTSA_v10027656mg|hypothetical protein; K01895 acetyl-CoA synthetase [EC:6.2.1.1] (A)	ko00010:Glycolysis / Gluconeogenesis;ko00620:Pyruvate metabolism;ko00640:Propanoate metabolism;ko01200:Carbon metabolism	[I]	Lipid transport and metabolism	AMP-binding enzyme;; AMP-binding enzyme C-terminal domain	Acetyl-coenzyme A synthetase, chloroplastic/glyoxysomal (Precursor) GN=ACS OS=Arabidopsis thaliana (Mouse-ear cress) PE=1 SV=1	I	Lipid transport and metabolism	hypothetical protein EUTSA_v10027656mg [Eutrema salsugineum]
F01_transcript/6582	[S]	Function unknown	Cellular Component: plasma membrane (GO:0005886);; Biological Process: oligopeptide transport (GO:0006857);; Molecular Function: oligopeptide transporter activity (GO:0015198);; Biological Process: transmembrane transport (GO:0055085);;	--	--	--	--	OPT oligopeptide transporter protein	Probable metal-nicotianamine transporter YSL5 GN=YSL5 OS=Arabidopsis thaliana (Mouse-ear cress) PE=1 SV=1	S	Function unknown	putative metal-nicotianamine transporter YSL5 [Arabidopsis thaliana]
F01_transcript/38482	[S]	Function unknown	Cellular Component: chloroplast (GO:0009507);;	--	--	--	--	Protein of unknown function (DUF1517)	--	S	Function unknown	uncharacterized protein [Arabidopsis thaliana]
F01_transcript/10852	--	--	Molecular Function: calcium ion binding (GO:0005509);; Cellular Component: mitochondrion (GO:0005739);;	--	--	[P]	Inorganic ion transport and metabolism	EF hand;; EF-hand domain;; EF-hand domain pair;; EF-hand domain;; EF-hand domain pair;; EF hand;; EF hand	--	S	Function unknown	EF-hand, calcium binding motif-containing protein [Arabidopsis thaliana]
F01_transcript/182	[M]	Cell wall/membrane/envelope biogenesis	Cellular Component: Golgi apparatus (GO:0005794);; Cellular Component: plasma membrane (GO:0005886);; Molecular Function: zinc ion binding (GO:0008270);; Biological Process: plant-type cell wall organization (GO:0009664);; Biological Process: multidimensional cell growth (GO:0009825);; Biological Process: plant-type primary cell wall biogenesis (GO:0009833);; Biological Process: cell tip growth (…	K10999|0|ath:AT5G64740|CESA6; cellulose synthase A catalytic subunit 6 [UDP-forming]; K10999 cellulose synthase A [EC:2.4.1.12] (A)	--	--	--	Cellulose synthase;; Glycosyl transferase family group 2;; Cellulose synthase;; Cellulose synthase;; Zinc-binding RING-finger;; RING/Ubox like zinc-binding domain;; Cellulose synthase;; Cellulose synthase	Cellulose synthase A catalytic subunit 6 [UDP-forming] GN=MVP7.7 OS=Arabidopsis thaliana (Mouse-ear cress) PE=1 SV=2	M	Cell wall/membrane/envelope biogenesis	cellulose synthase A catalytic subunit 6 [UDP-forming] [Arabidopsis thaliana]
F01_transcript/11759	--	--	Cellular Component: vacuolar membrane (GO:0005774);; Cellular Component: plasma membrane (GO:0005886);; Biological Process: response to nitrate (GO:0010167);; Biological Process: nitrate transport (GO:0015706);; Biological Process: cysteine biosynthetic process (GO:0019344);;	--	--	--	--	Nodulin-like	--	S	Function unknown	major facilitator protein [Arabidopsis thaliana]
F01_transcript/18202	--	--	Biological Process: mitotic cell cycle (GO:0000278);; Biological Process: RNA processing (GO:0006396);; Biological Process: sister chromatid cohesion (GO:0007062);; Biological Process: reciprocal meiotic recombination (GO:0007131);; Biological Process: organ morphogenesis (GO:0009887);; Biological Process: tissue development (GO:0009888);; Biological Process: regulation of flower development (GO:…	--	--	--	--	--	Mediator of RNA polymerase II transcription subunit 8 GN=T17M13.24 OS=Arabidopsis thaliana (Mouse-ear cress) PE=1 SV=1	S	Function unknown	hypothetical protein ARALYDRAFT_484217 [Arabidopsis lyrata subsp. lyrata]
F01_transcript/45914	--	--	Molecular Function: (1->3)-beta-D-glucan binding (GO:0001872);; Cellular Component: plasma membrane (GO:0005886);; Cellular Component: plasmodesma (GO:0009506);; Cellular Component: anchored component of membrane (GO:0031225);;	--	--	--	--	X8 domain	PLASMODESMATA CALLOSE-BINDING PROTEIN 4 (Precursor) GN=PDCB4 OS=Arabidopsis thaliana (Mouse-ear cress) PE=1 SV=1	--	--	PREDICTED: PLASMODESMATA CALLOSE-BINDING PROTEIN 4-like [Brassica rapa]
F01_transcript/13641	--	--	Cellular Component: nucleus (GO:0005634);; Cellular Component: cytosol (GO:0005829);;	K13106|0|crb:CARUB_v10008649mg|hypothetical protein; K13106 pre-mRNA-splicing factor CWC26 (A)	--	[S]	Function unknown	Pre-mRNA-splicing factor of RES complex;; Pre-mRNA-splicing factor of RES complex	--	S	Function unknown	PREDICTED: BUD13 homolog [Camelina sativa]
F01_transcript/28258	[M]	Cell wall/membrane/envelope biogenesis	Cellular Component: extracellular region (GO:0005576);; Cellular Component: endoplasmic reticulum membrane (GO:0005789);; Biological Process: protein N-linked glycosylation (GO:0006487);; Biological Process: response to osmotic stress (GO:0006970);; Biological Process: response to abscisic acid (GO:0009737);; Biological Process: plant-type cell wall biogenesis (GO:0009832);; Molecular Function: t…	K03844|0|crb:CARUB_v10023116mg|hypothetical protein; K03844 alpha-1,2-mannosyltransferase [EC:2.4.1.131] (A)	ko00510:N-Glycan biosynthesis	[M]	Cell wall/membrane/envelope biogenesis	Glycosyl transferases group 1;; Glycosyl transferases group 1;; Glycosyl transferases group 1	GDP-Man:Man(3)GlcNAc(2)-PP-Dol alpha-1,2-mannosyltransferase GN=T07M07.7 OS=Arabidopsis thaliana (Mouse-ear cress) PE=1 SV=2	M	Cell wall/membrane/envelope biogenesis	hypothetical protein CARUB_v10023116mg, partial [Capsella rubella]
F01_transcript/6090	--	--	Molecular Function: protein serine/threonine kinase activity (GO:0004674);; Molecular Function: ATP binding (GO:0005524);; Cellular Component: plasma membrane (GO:0005886);; Biological Process: protein phosphorylation (GO:0006468);; Biological Process: transmembrane receptor protein tyrosine kinase signaling pathway (GO:0007169);;	--	--	--	--	Protein tyrosine kinase;; Protein kinase domain;; Leucine Rich repeats (2 copies);; Leucine Rich Repeat	Probable inactive leucine-rich repeat receptor-like protein kinase At3g03770 (Precursor) GN=At3g03770 OS=Arabidopsis thaliana (Mouse-ear cress) PE=2 SV=1	S	Function unknown	hypothetical protein CARUB_v10026016mg [Capsella rubella]
F01_transcript/36085	[R]	General function prediction only	Cellular Component: nucleus (GO:0005634);; Cellular Component: mitochondrion (GO:0005739);; Biological Process: embryo sac development (GO:0009553);; Biological Process: male-female gamete recognition during double fertilization (GO:0080173);;	--	--	[R]	General function prediction only	Ankyrin repeats (3 copies);; Ankyrin repeats (many copies);; Ankyrin repeat;; Ankyrin repeat;; Ankyrin repeats (many copies)	Putative E3 ubiquitin-protein ligase XBAT31 GN=XBAT31 OS=Arabidopsis thaliana (Mouse-ear cress) PE=2 SV=1	S	Function unknown	hypothetical protein CARUB_v10027241mg [Capsella rubella]
F01_transcript/34170	[O]	Posttranslational modification, protein turnover, chaperones	Cellular Component: nucleus (GO:0005634);; Cellular Component: plasma membrane (GO:0005886);; Biological Process: protein folding (GO:0006457);; Molecular Function: heat shock protein binding (GO:0031072);; Molecular Function: unfolded protein binding (GO:0051082);;	K09518|0|crb:CARUB_v10002562mg|hypothetical protein; K09518 DnaJ homolog subfamily B member 12 (A)	ko04141:Protein processing in endoplasmic reticulum	[O]	Posttranslational modification, protein turnover, chaperones	DnaJ domain;; Domain of unknown function (DUF1977)	Chaperone protein dnaJ 49 OS=Arabidopsis thaliana (Mouse-ear cress) PE=2 SV=2	O	Posttranslational modification, protein turnover, chaperones	hypothetical protein CARUB_v10002562mg [Capsella rubella]
F01_transcript/15500	--	--	Molecular Function: signal transducer activity (GO:0004871);; Cellular Component: plasma membrane (GO:0005886);; Biological Process: signal transduction (GO:0007165);; Biological Process: response to blue light (GO:0009637);; Biological Process: regulation of proton transport (GO:0010155);; Biological Process: protein autophosphorylation (GO:0046777);;	--	--	--	--	NPH3 family	BTB/POZ domain-containing protein At3g19850 GN=At3g19850 OS=Arabidopsis thaliana (Mouse-ear cress) PE=2 SV=1	S	Function unknown	hypothetical protein CARUB_v10013277mg, partial [Capsella rubella]
F01_transcript/2869	--	--	Cellular Component: chloroplast (GO:0009507);; Molecular Function: protein self-association (GO:0043621);;	--	--	--	--	Sieve element occlusion C-terminus;; Sieve element occlusion N-terminus	--	S	Function unknown	hypothetical protein ARALYDRAFT_477348 [Arabidopsis lyrata subsp. lyrata]
F01_transcript/20572	[P]	Inorganic ion transport and metabolism	Biological Process: polysaccharide biosynthetic process (GO:0000271);; Molecular Function: calcium ion binding (GO:0005509);; Cellular Component: vacuolar membrane (GO:0005774);; Biological Process: calcium ion transport (GO:0006816);; Biological Process: Golgi organization (GO:0007030);; Biological Process: response to salt stress (GO:0009651);; Biological Process: regulation of seed germination…	K05389|0|ath:AT5G55630|ATKCO1; two-pore potassium channel 1; K05389 potassium channel subfamily K, other eukaryote (A)	--	[P]	Inorganic ion transport and metabolism	Ion channel	Two-pore potassium channel 1 GN=MDF20.7 OS=Arabidopsis thaliana (Mouse-ear cress) PE=1 SV=2	P	Inorganic ion transport and metabolism	PREDICTED: two-pore potassium channel 1 isoform X1 [Camelina sativa]
[truncated: 26,139 more rows]

## Sheet: Function_anno.stat
#Anno_Database	Annotated_Number	300<=length<1000	length>=1000
COG_Annotation	12030	1250	10776
GO_Annotation	25791	3159	22613
KEGG_Annotation	11864	1581	10263
KOG_Annotation	16982	1812	15164
Pfam_Annotation	23444	2601	20833
Swissprot_Annotation	20451	2391	18032
eggNOG_Annotation	26378	3235	23118
nr_Annotation	26689	3336	23324
All_Annotated	26745	3362	23352

## Sheet: GO.list
F01_transcript/0	GO:0005515	GO:0005643	GO:0009507
[truncated: 25,790 more rows]
[truncated: 20 more columns]

## Sheet: GO_tree.stat
#GO_Function	Unigene_number	Unigene_ID
Biological Process	116651
[truncated: 4,998 more rows]

## Sheet: Kegg.pathway
#pathway	pathway_id	Gene_number	Gene_id	KOs
[truncated: 127 more rows]

## Sheet: Kegg.ko
#Gene_id	KO|e_value|Database_Genes|Anno
[truncated: 11,864 more rows]
